# Supplementary material for: EPDR1 promotes PD-L1 expression and tumor immune evasion by inhibiting TRIM21-dependent ubiquitylation of IkappaB kinase-β
Source: EMBO J. 2024 Aug 16;43(19):4248–73. doi: 10.1038/s44318-024-00201-6 (PMC11445549; doi:10.1038/s44318-024-00201-6)
Supplement: Supplementary file 3 — Source data Fig. 1 [file 44318_2024_201_MOESM3_ESM.zip]

Archive with 4 entries (4 files):
- EMBOJ-2023-116324_SourceDataForFigure_1A.xlsx
- __MACOSX/._EMBOJ-2023-116324_SourceDataForFigure_1A.xlsx
- EMBOJ-2023-116324_SourceDataForFigure1B-G_source_data.pdf
- __MACOSX/._EMBOJ-2023-116324_SourceDataForFigure1B-G_source_data.pdf
