# Supplementary material for: EPDR1 promotes PD-L1 expression and tumor immune evasion by inhibiting TRIM21-dependent ubiquitylation of IkappaB kinase-β
Source: EMBO J. 2024 Aug 16;43(19):4248–73. doi: 10.1038/s44318-024-00201-6 (PMC11445549; doi:10.1038/s44318-024-00201-6)
Supplement: Supplementary file 3 — Source data Fig. 1 [file 44318_2024_201_MOESM3_ESM.zip › EMBOJ-2023-116324_SourceDataForFigure_1A.xlsx]

## Sheet: Figure 1 A
A	FGs_ICB1	FGs_ICB2	FGs_ICB3	PIGs_LICH
	SELENBP1	A2ML1	RPL7L1P12	SLC16A7
	ZNF844	A3GALT2	CALB2	INTS8
	PPP1R11	AACS	COLCA1	MX1
	INCENP	AADACL2-AS1	GLI4	DOP1B
	GLO1	AARD	IGF2BP3	ACLY
	NKG7	AATBC	MTND5P14	TMEM263
	THAP11	AATK	FMO7P	TRMT11
	TAF2	ABALON	FA2H	TRADD
	RNF39	ABCA11P	SLC1A5	TTC39C
	KIAA1551	ABCA12	BCL3	CRTAP
	TMEM241	ABCA17P	SYDE1	DMXL1
	ZNF543	ABCA2	MAP9	EIF2AK4
	IL4I1	ABCA3	PSORS1C3	TMEM167B
	ARL17A	ABCA4	GUCY1A3	SMURF1
	CCDC3	ABCA7	SERTAD1	EPDR1
	TMEM192	ABCB9	PRKG2	NUCB1
	TRIM38	ABCC1	GCNT4	AGTRAP
	GFI1	ABCC10	PDZD4	RNASEL
	PAIP1	ABCC12	PIH1D2	YTHDF2
	MGRN1	ABCC13	ZNF66	BANF1
	SULF1	ABCC3	FANK1	PAF1
	C17orf58	ABCC4	ZNF880	MCM7
	EPPK1	ABCC5	SPATA32	COA3
	NOD2	ABCC5-AS1	MRP63P7	CD276
	DNAH6	ABCD2	PSMB10	SPEN
	ZNF417	ABHD11	FAM188B	B3GALT6
	MINPP1	ABHD11-AS1	SLC2A1	SF1
	PABPC5	ABHD13	CD40	KDM2A
	DCLRE1A	ABHD16B	RNA5SP465	TAOK1
	BRCC3	ABHD17C	B3GALNT1	METTL17
	KAT6A	ABI1	MTND1P11	SRPK1
	TSSK6	ABI2	KCNE4	CHMP3
	PPIP5K1	ABL1	PHLDA2	RTN1
	COX20	ABLIM1	C18orf54	NUDT1
	STAU1	ABLIM2	GRAMD4P8	PTPRK
	PDS5B	ABO	ADCYAP1	SNX7
	PARD6A	ABR	GRAP	AP5M1
	TBC1D2	ACAP1	TBX2	GALNT1
	HLA.DOA	ACAP3	EPHA3	ATRX
	KPNB1	ACD	ARHGAP23	DDX52
	NKRF	ACE	HAPLN3	DHX8
	ARFGEF1	ACE2	TSPEAR	SH3GLB1
	LYRM7	ACER1	DEFB109P3	POLR1B
	SUCNR1	ACER2	CRTC3	RNF20
	GRK4	ACKR1	FGFBP1	SGSH
	BEST4	ACKR4	INPP5D	KDELR1
	BBS9	ACLY	LYPLA1P1	FOCAD
	CCDC171	ACO2	RCN3	PLIN2
	CPAMD8	ACOT11	ALDOA	ATM
	GATA4	ACOT7	NCEH1	AP1G2
	CNOT7	ACOXL	GALC	ATP2B4
	NDRG4	ACP5	RNF24	THSD4
	CRCP	ACPP	BTLA	MCM6
	MORC4	ACPT	IGLC3	P4HA1
	CREBRF	ACRBP	TRAJ5	GTF2F1
	GNL1	ACRC	PCBP3	SUMF1
	ARL2BP	ACSBG1	HSPA6	C1orf167
	SLC2A3	ACSBG2	TRAJ23	MFAP1
	NUDT19	ACSL5	FAM205B	BRD1
	UBQLN1	ACSS1	ARPC3P5	TBC1D22A
	IFIT5	ACTA1	DOCK10	RBPJ
	SPIN2B	ACTBL2	GALNT16	CHD2
	RHBDD1	ACTG1	ITGB6	MRPL34
	PPP2R5A	ACTG1P20	PEAR1	ITPR1
	FITM2	ACTG1P4	PLEKHM1P	CDC27
	ZHX1.C8orf76	ACTL10	RN7SL843P	LY96
	RRAS2	ACTL6B	RHOT1P2	ARHGEF16
	BCAS2	ACTL7A	CA7	PKN1
	CHM	ACTL7B	KIAA1211	PRPF38B
	PEX19	ACTN1-AS1	UNC13D	CCDC9
	CD68	ACTN2	SPOCK2	ACSM1
	CCDC69	ACTN3	ADCY2	CD151
	COMMD10	ACTN4	EML2	RAP2A
	UBE2B	ACTR1B	BCAR1	CHMP4C
	CD5L	ACTR3	S100A12	MRPS28
	AIDA	ACTR5	CXCL14	HLA-B
	NRP2	ACVR1	RPL31P58	CSTF1
	EXOC3	ACVR1C	NUDT1	CHAMP1
	NUDT21	ACVR2A	VAC14	CLN3
	LYSMD2	ACVRL1	ARX	PHAX
	APPBP2	ACY1	SDCBPP1	PRKCD
	ATP10B	ACYP1	C3orf52	ZDHHC21
	KLHL12	ADAD1	NLRP12	MOSPD2
	BCAR3	ADAM10	MSN	COG1
	BACH1	ADAM15	SLC5A10	COG5
	E4F1	ADAM17	PRICKLE3	COL4A1
	PRKACB	ADAM1A	OSBPL5	COL4A2
	OGFOD1	ADAM20	RN7SL211P	HGSNAT
	RNF144A	ADAM21	snoR442	TRMT6
	CCDC71L	ADAM22	ENKD1	MAPRE1
	MIER1	ADAM23	HTR1F	MCM4
	PPP1R2	ADAM28	ARHGAP30	PTPN2
	CKMT1A	ADAM29	KRT18P39	PLBD2
	RASA1	ADAM32	AOAH	CRP
	PUS10	ADAM6	TOR4A	IWS1
	COA7	ADAM7	IGKJ5	UPP1
	LRRN2	ADAM8	NYAP2	CBX1
	ERAP1	ADAM9	SBNO2	AAK1
	RFFL	ADAMDEC1	MSANTD4	DMXL2
	BLVRB	ADAMTS10	SPRED1	GLUD2
	EMC10	ADAMTS13	TRAV16	DBN1
	RRAGC	ADAMTS14	44986	DCUN1D5
	MRPL15	ADAMTS3	PHACTR3	PPP2R5E
	UGT2B7	ADAMTS6	LCN6	SRP9
	TXNL4A	ADAMTS7P1	FGF10	GTF3C4
	PSME3	ADAMTS9-AS2	ENOX1	DIDO1
	SLC25A33	ADAP1	PRRT2	DMAP1
	CARD8	ADAT1	TONSL	C8orf33
	COL2A1	ADAT3	KRT8P5	DNAAF5
	SLFNL1	ADCK2	IL10RA	DNAJB6
	TOPORS	ADCY2	RN7SL430P	DNAJC30
	PLXNC1	ADCY3	NOTCH2	MICAL1
	ZBP1	ADCY6	UBASH3A	DOCK6
	D2HGDH	ADCY7	NALCN	GPR107
	PRLR	ADCY8	RSL24D1P11	DOCK9
	CYB561A3	ADCY9	MMP10	DUSP12
	ST3GAL4	ADCYAP1	NIPA2P2	NBN
	MAGEA3	ADD2	FCRL1	OTUD6B
	PUM1	ADD3	GBP5	MCM5
	TNIP1	ADGB	P2RX5	RFC4
	LMF1	ADGRA1	SPATA22	ATP6AP1
	ATE1	ADGRB1	RARRES1	TEP1
	APOLD1	ADGRE1	PRPH2	HLA-H
	DOCK11	ADGRE3	ACTBP14	HMGA1
	TWIST2	ADGRE4P	AHCYP1	YIF1B
	C1orf122	ADGRE5	CNN2	GSDME
	FOXN2	ADGRF2	IQCJ	ABCC4
	MSH4	ADGRF4	ZDHHC13	ERCC5
	CCR10	ADGRG1	MAFK	TMEM87A
	FKBP4	ADGRG3	SIPA1	P4HA2
	GID4	ADGRG5	GCK	USP34
	ADPRH	ADGRL1	KLF7P1	ATP8B1
	SLC38A6	ADGRL3-AS1	NIPA2P4	C7orf50
	TBC1D31	ADH7	ZDHHC20P1	PRXL2B
	SMAD2	ADIPOQ	LIMD2	JMJD6
	GPR3	ADM	GGTLC1	EXOG
	ARSE	ADM5	CALHM2	EOGT
	PLCL2	ADNP	SNORD60	KDELR3
	LRP4	ADNP2	YAP1P1	CBX5
	OR52N1	ADNP-AS1	DSG2	DHX57
	MTSS1	ADO	CTGLF11P	INPPL1
	SCRT1	ADORA1	BMP8A	ARL2
	ZSWIM5	ADORA2B	ABCC1	FAM50A
	REEP5	ADPRHL1	STAT1	TMBIM1
	HS6ST2	ADRA1D	IL18BP	THBS1
	SMAD1	ADRA2A	BAZ2A	FBN1
	BTG3	ADRA2C	PWWP2B	FBXO7
	MED9	ADRBK1	OR5K1	P2RX4
	DEK	ADSS	STRA6	FEN1
	DDI2	ADTRP	ATP2A3	CHI3L1
	ACOX3	AEN	SLC27A1	FIP1L1
	PSPH	AFAP1	KCNE3	PAFAH1B3
	SPATA6	AFAP1L2	CCL28	SDC4
	TRO	AFF2	SCN2B	FKBP9
	RNF139	AFG3L1P	EPB41L4A	BCAT2
	C1orf226	AFG3L2	MAML2	TERF2
	MBTPS2	AFTPH	FAM46B	FRYL
	TMEM67	AGAP1	RAC2	SRC
	MOGAT1	AGAP1-IT1	TNFAIP3	SLC50A1
	C2orf69	AGAP5	MYH15	SHTN1
	RBPMS	AGAP6	NRIP3	PPM1G
	ANO6	AGBL2	RPS20P24	REL
	RPP40	AGBL3	PPARD	SLC22A18
	C4A	AGBL5	IFNWP19	GDAP1
	MON1B	AGER	BTN2A3P	YBX3
	TRIM39	AGPAT4	AAED1	GLS
	ARID3C	AGPAT4-IT1	LY86	PSME3
	RNPEP	AGR2	SPNS1	METTL1
	CHD7	AGR3	FUT7	TSPAN8
	HBA1	AGRN	ZNF287	HLA-A
	PI4K2B	AHCYL2	NFASC	PLCG1
	DDX60L	AHNAK2	CXCL3	TPM3
	NCSTN	AHRR	CCDC85A	ABHD4
	NCKAP1	AHSA2	ATP1B3	GPD1L
	ZNF486	AHSP	PGLYRP4	SLC16A3
	COG6	AICDA	NFATC2IP	ACSL4
	PXK	AIFM3	MUC1	RABGAP1L
	SCIMP	AIM1	P2RY12	LCMT1
	CTCF	AIM1L	NOTCH1	GNS
	NUPR1	AIM2	SAMSN1	GBA
	LYNX1	AIRE	TFPI2	LBP
	MYH14	AK5	XXYLT1	GSK3A
	WDR4	AK7	MEIS3	ATP2C1
	KANK1	AK8	FAM60CP	MCM3
	THBS1	AKAP10	KLF16	NRM
	CNTF	AKAP11	NLRP1	KIF2A
	SPCS1	AKAP2	FAM166B	AKR1B10
	AMPD2	AKAP5	DDR2	CASP4
	MAT2B	AKAP7	FUT8	GTF2B
	PDXDC1	AKAP8	WNT10B	PEA15
	ACCS	AKAP8L	SETP15	PIGR
	GRHL3	AKNA	TSTA3	DNAJC9
	GNAI2	AKNAD1	EHF	HMGN4
	POLH	AKR1E2	RHOQP3	STAT1
	ZNF706	AKT3	RIN2	EED
	UGGT1	ALAS2	RNA5SP76	FAM120B
	GLUD2	ALCAM	SH2D7	LPCAT1
	PCDHB13	ALDH18A1	IFITM1	PODXL
	TNKS	ALDH1A3	IGFN1	BAZ1B
	CTIF	ALDH3A1	CAMKK1	NRBP1
	MRPS30	ALDH3B1	PLSCR1	SMARCA5
	PCYOX1	ALDH3B2	NAALADL2	IGF2BP2
	SGK3	ALDOA	INPP4A	SMARCA4
	CREB3L3	ALG1L2	FOXH1	IGHV3-13
	GDPD1	ALK	FABP5	TP53I3
	PEX6	ALLC	S100A6	INTS10
	MIER3	ALOX12	LIPE	PCOLCE
	TOMM40L	ALOX12B	IL33	TES
	DNPH1	ALOX12P2	COL8A2	FBLN2
	ZNF81	ALOX15	EVPL	NFKB2
	PRKAR2A	ALOX15P1	S100A3	IMPDH1
	CALD1	ALOX5	RPL7AP25	PXDN
	VPS13D	ALOX5AP	CNTNAP1	TMED3
	SMIM14	ALOXE3	VENTXP7	PPIC
	KCNN2	ALPI	MYOZ2	ITGA6
	PPP2R3A	ALPP	RN7SKP156	KRI1
	LIMK2	ALS2CL	KIRREL3	PTMA
	ALDH9A1	ALS2CR11	SLC8B1	IFI30
	NSUN4	ALS2CR12	ODF2L	LMCD1
	CUL2	ALX3	CTSW	LAMA4
	ANXA2	ALX4	LETM2	LLGL1
	PPP1CB	AMD1	NPIPA3	VWA1
	SRPK2	AMELX	ORAI1	LEPROT
	SOX12	AMER3	CHRNA7	TPD52L2
	TNFSF14	AMH	OR1J1	CALU
	SGSM1	AMICA1	ASB2	DCK
	CREBBP	AMIGO2	TRGVA	BLVRA
	RNF185	AMIGO3	IER5	BOLA2B
	MASP1	AMMECR1L	CTSC	LRRK1
	LARP4	AMOT	CSF1R	LSM14A
	NAP1L2	AMOTL1	CUEDC1	DDX39A
	TECPR2	AMOTL2	CUZD1	HKDC1
	PSMF1	AMPD1	PLEKHO2	ARHGEF2
	AGBL2	AMPD3	VDR	MAP2K7
	PEX12	AMY2A	RPS26P35	ERMP1
	LRRC25	ANAPC1	TRAJ42	CD109
	TOLLIP	ANAPC15	EPX	SRSF9
	STAG2	ANAPC1P1	COTL1	TP53BP1
		ANAPC2	LRCH2	MDK
	CLEC16A	ANAPC4	PIP5K1C	NEDD4L
	FAM111B	ANGPT1	ENTPD3	KLC1
	JMJD8	ANGPTL5	HDAC10	MOB4
	CLEC2L	ANK1	TRAJ32	IMPA1
	FAM229B	ANK3	SLC25A14P1	TAP2
	JAKMIP1	ANKAR	C1QC	NIBAN1
	HIPK1	ANKDD1A	PTX3	F13A1
	OR2A42	ANKDD1B	CD200	COL15A1
	DDX19A	ANKFN1	KIF21B	SERPINA1
	CSNK1G3	ANKFY1	TRPV5	MRPS23
	TAB3	ANKIB1	PKP3	GAR1
	DNAJB4	ANKK1	COL6A4P2	GBP2
	STON2	ANKLE1	CBL	DAB2
	STX1B	ANKLE2	PRAM1	ACSS1
	PIK3CB	ANKMY1	ENC1	NDRG3
	ATP11A	ANKRD1	TNFSF12	ITGAX
	ABCG8	ANKRD10	TNFRSF17	SOAT1
	SUGCT	ANKRD11	PLCH1	NKIRAS2
	MZT1	ANKRD13A	DNAJB5	NME2
	NSMCE2	ANKRD13B	PIK3IP1	MARCKS
	OPLAH	ANKRD13C	IGLC7	NOL10
	SERPINA4	ANKRD13D	RASSF7	NOP9
	RIPPLY3	ANKRD16	GYPC	NRF1
	DMTN	ANKRD18A	ESRRAP1	MCAM
	RNPS1	ANKRD18B	RUNDC1	CAP2
	ACADSB	ANKRD19P	PCDH17	SLC35C1
	TRMT61A	ANKRD2	BAI3	OGFOD3
	RIMBP3	ANKRD20A19P	SP110	SLC12A7
	PLA2G16	ANKRD20A5P	KLHL33	NID1
	CORO2A	ANKRD22	ABCD2	FAM169A
	THAP8	ANKRD23	GAPDHP66	ATP1B3
	ANKRD13C	ANKRD26P1	PARP14	PAXBP1
	TTC39B	ANKRD26P3	C16orf74	PHC2
	PI4K2A	ANKRD27	OMD	HTRA1
	PARN	ANKRD29	RNF145	TIGAR
	PPP1R3E	ANKRD30A	SEMA3C	MYO9B
	TSEN15	ANKRD30BP2	ITPR1	PLA2G2A
	PYGB	ANKRD30BP3	PML	PECAM1
	RRAD	ANKRD31	RN7SL237P	FBLN1
	FCER1G	ANKRD33B	CD248	PREX1
	NICN1	ANKRD34A	KRT18P18	POLD1
	PRPF4B	ANKRD36	AFAP1L2	TAP1
	ABHD13	ANKRD36B	NDUFB4P2	PPAN
	NDFIP2	ANKRD36BP1	KCNK6	UBLCP1
	REEP4	ANKRD36BP2	LRRC37B	ACOT7
	VTI1A	ANKRD36C	FIBIN	NID2
	UBR4	ANKRD37	IQCE	PRAF2
	QKI	ANKRD42	FCHSD1	PREPL
	SNAP23	ANKRD44	TNFRSF14	PSIP1
	SORT1	ANKRD45	CD1A	SMCHD1
	INTS7	ANKRD49	NRROS	AP4S1
	TNFSF13B	ANKRD52	ASPN	PTTG1IP
	GNG7	ANKRD55	CCDC64B	NEDD4
	OIT3	ANKRD60	TRAJ10	SRM
	ATXN7	ANKRD61	EHBP1L1	HSPA2
	GPR182	ANKRD7	TUBA4A	PARP4
	ADI1	ANKS1A	APOBEC3D	SEPTIN6
	TMEM140	ANKS3	TMSB4XP1	RALGAPA1
	TRIM23	ANKS6	C15orf65	RARRES2
	TXNDC15	ANKUB1	VPS13C	RBM12B
	DDHD2	ANKZF1	PITX1	SET
	CEACAM21	ANO7	RHBDF1	RFC2
	APOA2	ANO8	TMC3	RFC3
	SYNE2	ANO9	RPL41P2	RIPOR1
	FUT1	ANOS1	TK1	RIT1
	SPESP1	ANP32A-IT1	JRKL	RNF121
	PEX11G	ANTXRLP1	KLK11	RNF149
	MAOA	ANXA11	IER5L	RPRD2
	ETFDH	ANXA13	FAM163B	FKBP10
	IRF2BP2	ANXA2	SPATA12	SAAL1
	HNF4A	ANXA2P1	TRPA1	MAGED2
	SMAD4	ANXA3	NME8	YWHAZ
	IMPAD1	ANXA4	HCG4	SDCBP
	AGGF1	ANXA8	CDC25B	AP3M1
	ITGB7	ANXA8L1	GAD1	SERPINA10
	LBX2	ANXA9	CNPY4	SERPINE1
	FBN1	AOAH	CEP170B	PPA1
	SLX4	AOC1	TEAD4	SLC12A9
	SFN	AOC2	CXCL9	HIST1H1B
	ARHGAP12	AP1G2	DLEU2L	SLC25A40
	WWC1	AP1M2	IGLC2	HMGB2
	APOL1	AP1S3	TPPP3	NAP1L1
	MED21	AP2B1	FDPSP2	MVP
	UBQLN2	AP3B2	ITPRIPL2	SLC4A2
	ARL8A	AP3D1	CACNA2D1	PLP2
	FAM131A	AP4B1	TRAV18	SMARCB1
	RNF11	AP4M1	RN7SL498P	DNMT1
	CPTP	AP5Z1	ODF2	ENAH
	HBA2	APAF1	PXDN	LAMB1
	ANKMY2	APBA2	NFKBIE	STX17
	DEXI	APBB1	GPX8	SUZ12
	VPS52	APCDD1	RN7SL394P	SYPL1
	KIF2A	APCDD1L	HVCN1	THY1
	CHRNB2	APCDD1L-AS1	SLC43A2	TFPI
	C5orf51	APELA	DTHD1	GPD2
	DHDDS	APH1B	CASC8	TM4SF1
	ARF1	APLP1	IFI16	TMEM128
	COX10	APOA1-AS	ARHGEF25	SWAP70
	FGL1	APOBEC3B-AS1	FCRL2	VCAN
	MYH10	APOBEC3C	UAP1L1	TOE1
	H6PD	APOBEC3D	CAMP	TOMM40L
	GABPA	APOBEC3G	OR2I1P	TRIM47
	LARS2	APOBEC4	UPP1	TRIO
	MCCC2	APOBR	THBD	FABP5
	ASPH	APP	CLSTN1	TRMT1
	RPUSD1	APPL2	RGL1	PALLD
	DTD2	AQP1	LRRC66	ITGA2
	PRKCH	AQP2	SATB1	G6PD
	DEFB1	AQP4-AS1	IGSF10	FAM49B
	CD300C	AQP5	ADAMTS2	TXLNG
	AP1B1	AQP6	SOX2	BAX
	CYTH3	AQP8	POLR2J3	RCC2
	HEATR1	ARAP1	OR1L3	UEVLD
	MFSD1	ARAP2	SCRN1	UFC1
	BHMT2	ARAP3	TBX18	VBP1
	PFDN6	ARC	C2CD2	ANXA2
	CHST6	AREG	MYO9B	WRB
	CEACAM1	AREL1	TUBAL3	WRNIP1
	ZNF76	ARF3	CACNA2D4	YEATS4
	FAM20C	ARFGAP1	PHOSPHO1	YTHDC1
	TCF25	ARFGEF3	SGCG	PKM
	INPP5J	ARFIP1	FAM181A	CAPG
	MPHOSPH8	ARGLU1	STX4	ZFYVE16
	CHRNA5	ARHGAP1	PRIMA1	SERPINH1
	PIM1	ARHGAP18	PMS2P2	ZNF512
	NAPRT	ARHGAP19	HDAC7	ZNF787
	PEX11A	ARHGAP21	CCDC113
	USP14	ARHGAP22	YWHAQP6
	IL13RA1	ARHGAP25	ST6GALNAC4
	FOXP4	ARHGAP26	OR2H2
	PDHX	ARHGAP26-AS1	FYN
	NIP7	ARHGAP26-IT1	PRELID2
	SLC17A4	ARHGAP27	ARHGEF2
	DERL1	ARHGAP28	OAS2
	CCT6B	ARHGAP29	HIVEP3
	DUSP19	ARHGAP30	SUMO4
	MAK16	ARHGAP31-AS1	TNFSF13
	MYBPC3	ARHGAP32	FBXL19
	TMEM109	ARHGAP33	SACS
	UTY	ARHGAP36	CCRL2
	IST1	ARHGAP39	CCL3L1
	KDM5A	ARHGAP4	CCL13
	LRIF1	ARHGAP44	RALGPS1
	TMED8	ARHGAP8	PLAC4
	SLC22A2	ARHGAP9	SETP9
	SLC27A4	ARHGDIG	UCN2
	PEA15	ARHGEF1	TRGV5
	ARV1	ARHGEF10	DBF4B
	PRPF19	ARHGEF11	LCT
	G3BP1	ARHGEF16	RHOT1P1
	AGMAT	ARHGEF18	OR5K4
	FAM184A	ARHGEF19	ANKRD30B
	EXOC6B	ARHGEF2	RFPL4B
	TFEB	ARHGEF33	KLHL1
	FAM104A	ARHGEF34P	TIMM8BP2
	KANSL1L	ARHGEF35	HDGFRP3
	FIGNL1	ARHGEF38	ABR
	KIFAP3	ARHGEF38-IT1	CATSPER1
	ATP6V1E2	ARHGEF39	ARHGAP22
	C3AR1	ARHGEF4	DNAJC19P1
	PRADC1	ARHGEF40	C12orf49
	PJA2	ARHGEF5	ZYX
	UCHL3	ARHGEF7	EMP1
	IKZF2	ARHGEF9	SLC52A3
	ATP8B1	ARHGEF9-IT1	GFI1
	USP2	ARID1A	CST6
	KLHDC7A	ARID1B	CHST6
	ZNF727	ARID2	JAK2
	MTMR8	ARID3A	DCLK1
	CNDP2	ARID3B	PCYOX1L
	QDPR	ARIH1	PGK2
	TRMT61B	ARL10	RBM38
	PINK1	ARL11	MLF1
	CD80	ARL13A	CRTAM
	FNIP1	ARL14	ALPK1
	SLC35G2	ARL17A	LYPD5
	FAM98A	ARL2BP	CARD14
	ELOVL5	ARL4A	PLA2G4A
	NSMAF	ARL4C	TRGV10
	CCR1	ARL5C	TCF4
	LPCAT2	ARL6IP5	PILRA
	TMEM74B	ARL6IP6	MRPS31P2
	RAB10	ARL9	WDR86
	C12orf66	ARMC3	PPP1R1B
	CSF1	ARMC9	CCL11
	SPATA31E1	ARMCX2	IL12RB2
	ELFN1	ARMCX4	RPS6KA2
	MBL2	ARMCX5-GPRASP2	OR52P2P
	ATP6V0E1	ARMCX6	HBG2
	CPZ	ARNT2	RN7SL455P
	CYP7A1	ARPC2	APOBEC3C
	SMIM13	ARR3	TBX6
	KHDRBS3	ARRB1	PCDP1
	TRIM24	ARRDC1	TRAJ8
	RAPH1	ARRDC1-AS1	NLRC3
	CD244	ARRDC2	FYB
	FAM120A	ARRDC3-AS1	HRH1
	RAI14	ARRDC5	TSPAN1
	SIGLEC11	ARSI	ICA1L
	KCNE1	ARSJ	LAIR1
	DYSF	ART5	CXorf67
	HADHB	ARTN	TOX
	DUSP1	ARVCF	KIAA0408
	SUSD2	ARX	TMPRSS7
	RAD50	ASAP1-IT1	TFAP2E
	CEP70	ASAP1-IT2	C12orf36
	INTS6	ASAP2	RN7SL418P
	NELFCD	ASB1	NFKBID
	PHLPP2	ASB11	GLDN
	SDHA	ASB12	SIT1
	MKLN1	ASB16	IFNG
	PARP11	ASB16-AS1	RNA5SP371
	USP32	ASB2	RGS11
	SLC16A6	ASB4	CLIC1
	MPDZ	ASB6	CADM3
	AKAP13	ASB9P1	GRN
	RALGAPA1	ASCL2	OR6W1P
	FAM167A	ASCL4	UNC5C
	ANKRD36C	ASCL5	RPL21P123
	PARD3B	ASF1B	PTCRA
	MEGF9	ASH1L-AS1	SLC25A24
	ZNF318	ASIC1	BECN1P1
	VPS13C	ASIC2	GCSAML
	CTSD	ASIC3	BCAS2P2
	BLCAP	ASIC4	RAB38
	ZBTB20	ASNS	C21orf90
	CCDC47	ASPHD1	HMGB4
	DPY19L1	ASPHD2	PLA2G10
	SUGT1	ASRGL1	LAPTM5
	DHRS2	ASTL	UGCG
	TTC39C	ASXL1	CLSTN2
	MAST4	ASXL2	RNU6ATAC34P
	PLSCR1	ASZ1	VGLL1
	AFF4	ATAD3B	PHYHIP
	GSTO2	ATAD5	STX11
	ARL15	ATAT1	DUOX2
	ARIH1	ATF1	ABHD16B
	MAPKAPK2	ATF7	GNG10
	ALDH1A1	ATG16L1	FLI1
	MTDH	ATG4B	ARMCX1
	GAS2	ATG4D	RN7SKP101
	ANXA9	ATG9B	LARP1P1
	ITFG1	ATHL1	TTLL3
	ANKRD26	ATL1	HEPH
	CKAP2	ATN1	SIRPB2
	FBXO39	ATP10B	TPM4
	ZFHX4	ATP11A	MCTP2
	RNF213	ATP12A	ANKRD13D
	CA5B	ATP13A1	RPS2P1
	PPL	ATP13A2	FAM110A
	AKR7A2	ATP13A4	SNORA40
	PPM1L	ATP1A1	RBMS2
	C16orf72	ATP1A3	TRAV21
	PURA	ATP1B1	FABP5P15
	TTC39A	ATP1B3	RPL39P28
	SLK	ATP2A1	TREH
	OGDHL	ATP2A1-AS1	MTND5P25
	C11orf65	ATP2A3	BCORP1
	SPRY3	ATP2B3	GBP6
	VSNL1	ATP2C1	POP1
	CRYL1	ATP2C2	COL16A1
	FRRS1	ATP4B	C20orf196
	ANKRD50	ATP6V0A4	SLC4A1
	IKZF3	ATP6V0CP3	CCDC89
	SACS	ATP6V0D2	ANO9
	GJA9	ATP6V0E2-AS1	TMEM173
	CHD1	ATP6V1C2	NTNG1
	AIMP2	ATP6V1G3	IFI44
	SPON2	ATP7A	LYZL6
	CYP27A1	ATP8A1	RPS12P31
	APOL4	ATP8A2	SPNS2
	AKIP1	ATP8B1	CLECL1
	POLR3D	ATP8B2	CCL8
	TAF5L	ATP8B5P	RN7SKP30
	VASH2	ATP9A	VWA2
	PRKDC	ATXN1L	NAPSB
	SRRM2	ATXN7L2	CMIP
	ASH2L	ATXN7L3	INF2
	SNTB1	AUNIP	SEMA4B
	MR1	AURKA	DHRS13
	ARL8B	AURKAPS1	MZB1
	LRCOL1	AURKB	LUZP1
	TLN2	AURKC	RPP25
	PKDREJ	AVL9	TMEM216
	UHRF1BP1	AVPR1B	HDAC1P2
	PLEKHM3	AXDND1	PLXNA4
	TMEM102	AXIN1	MAL
	SPRTN	AXIN2	LILRA5
	FRY	AZIN2	TRAJ39
	RAB3GAP2	AZU1	CHST2
	DTNA	B3GALT1	KLRB1
	TATDN3	B3GALT2	TTC21A
	SENP8	B3GALT4	SNORA20
	BYSL	B3GALT5	ARHGEF3
	RNF6	B3GALT5-AS1	CDC42EP2
	MSR1	B3GAT1	LILRB1
	GNAI1	B3GAT2	FGD2
	HMCN1	B3GLCT	CMTM7
	GPT	B3GNT2	DOCK2
	CFI	B3GNT3	PKP1
	EDEM1	B3GNT4	MAMDC2
	SCRIB	B3GNT5	TGFB1I1
	LY6G5C	B3GNT6	IL2RG
	CHST3	B3GNT7	RPL7P36
	KIF21B	B3GNT8	ABI3BP
	ADAR	B4GALNT2	CHD3
	ARHGAP5	B4GALNT3	MLXIP
	RBP1	B4GALNT4	KIAA0226L
	EFCAB6	B4GALT5	KLRC2
	LEKR1	B9D2	MOXD1
	TNNT1	BACE1-AS	CSF3R
	FLYWCH2	BACE2	ZIK1
	TNFRSF10A	BACH1-IT2	ATP5F1P1
	FCGR3A	BAG1	DNAH7
	CMKLR1	BAG5	CLIC5
	RAB7A	BAGE	SNORD38
	TMEM170B	BAHCC1	TMEM44
	CYB5D1	BAHD1	WAS
	C7orf25	BAIAP2-AS1	ITGB7
	NDFIP1	BAIAP2L1	LIMK1
	F2RL3	BAIAP2L2	PSORS1C2
	FEM1C	BAK1	IL24
	ZC3H18	BAMBI	NTNG2
	PSMD7	BANF2	NBEA
	ZNF654	BANK1	DNAH2
	INSIG2	BARD1	FAIM2
	NR4A1	BARX2	TMEM158
	NUDT3	BASP1	LTBP1
	NTMT1	BASP1P1	CRABP2
	NFE2L2	BATF2	MLKL
	RAB30	BAX	ZNF883
	BRD7	BAZ1B	SLC6A20
	PPM1J	BAZ2A	RPL17P40
	RACGAP1	BAZ2B	CD44
	MRPS35	BBC3	CD79B
	AGMO	BBOX1-AS1	LAMC2
	TMSB4Y	BBS1	COL4A2
	PIGV	BBS12	TLR2
	DPM3	BBX	LAT
	SLC16A1	BCAN	BIN2
	SRFBP1	BCAR1	SAMD11P1
	CCL3	BCAR4	PAQR5
	KBTBD6	BCAS1	CHSY1
	FAM163B	BCL10	NPDC1
	XPR1	BCL11A	PABPC1P4
	RAB11FIP5	BCL11B	TRIM17
	OSBPL8	BCL2	CD69
	RAB15	BCL2L1	CEACAM8
	TERF1	BCL2L11	CD74
	SMC1A	BCL2L14	PHBP13
	HTRA4	BCL2L15	ADAM29
	CTSZ	BCL9	KRT8P9
	PIP5K1B	BCL9L	RCC2P6
	JADE3	BCRP2	TMEM159
	ABCB4	BCRP3	RN7SL209P
	MGST1	BDKRB1	RN7SL815P
	DCC	BDKRB2	VN2R11P
	GSPT1	BDNF	FMOD
	EPB41L3	BEAN1	MAPK3
	THRB	BECN1	SLC15A3
	PPM1B	BECN2	RPL5P13
	GDNF	BEGAIN	CLIP4
	THOC3	BEND2	DOCK3
	NOMO3	BEND3	DDX6P2
	GPR183	BEND3P3	DOCK8
	EPN1	BEND4	GLB1L3
	ZBTB21	BEST2	GZMB
	RANBP9	BEST3	SMIM5
	SLC2A2	BFSP1	TES
	TBC1D9	BGLAP	HMGB1P3
	SLC7A6OS	BHLHA9	WDFY4
	API5	BHLHE40-AS1	PRKCG
	ASCC1	BHLHE41	DDX60L
	ZFY	BHMG1	TRIM38
	PCP4L1	BICC1	TRIM11
	UBE4B	BICD2	PLA2G2F
	FBXL17	BIK	RNA5SP464
	BANP	BIN2	AACS
	ENDOG	BIN3	BIN1
	CNOT1	BIN3-IT1	UPK3B
	COMMD9	BIRC7	CD1B
	RPS6KA2	BIVM	UBD
	ADIPOR1	BLACAT1	NUP188
	DDX58	BLID	PDE4B
	RCOR1	BLK	TPBG
	HSFX2	BLM	MFAP4
	NAMPT	BLMH	EFHC2
	SYDE2	BLOC1S4	CSNK2A3
	C1orf53	BMF	INPPL1
	SEC24A	BMI1	WDR62
	GNE	BMP2	WDR90
	GNPTG	BMP2K	RNA5SP212
	PYCR1	BMP3	CECR6
	CMTR2	BMP4	LRRCC1
	FGF17	BMP6	SERPINH1
	CITED4	BMP7	TMEM125
	TAF8	BMP8A	PRKX
	TAF9	BMP8B	EHD2
	CRYZ	BMPR1A	REM2
	RPL7L1	BMPR1B	FLRT1
	ITCH	BMS1P20	GCNT1
	DNASE1L3	BMS1P21	TET1P1
	CD74	BNC1	FMNL3
	SCGB2A1	BNC2	UBE2L4
	CPT2	BOLA3-AS1	HSH2D
	KCNA3	BORA	KDM4E
	PDE8B	BPI	HSPB7
	SETX	BPIFA4P	KRT13
	PNRC2	BPIFB4	PRSS3P4
	GPER1	BPTF	GPR176
	RNF128	BRCA1	RLTPR
	EXTL3	BRCA2	B4GALNT3
	SERPINB1	BRCAT54	CD80
	INTS9	BRD3	TMEM200A
	NAA20	BRD4	LAG3
	ANGPTL6	BRD7P3	FBXO32
	CMTR1	BRE	RARG
	FAM47E.STBD1	BREA2	ADAMTS10
	AP1G1	BRI3BP	SULF2
	CDYL	BRICD5	IQCD
	NMT2	BRINP3	MPP3
	MYZAP	BRPF1	ACD
	KLHL13	BRSK1	STAB1
	DBH	BRSK2	C1orf162
	TTLL11	BSPRY	RERG
	APOL6	BTBD10	FZD6
	TTI2	BTBD17	ICAM2
	MUT	BTBD18	KCNA1
	PPARGC1B	BTBD2	ITPRIPL1
	TBL3	BTBD3	ZNF580
	TIMM8A	BTBD7	TRGV8
	FAM120C	BTBD8	KCNAB3
	PSMD1	BTBD9	HIST1H3H
	COPA	BTC	RHOJ
	C7orf50	BTG2	PCYT1B
	HBEGF	BTLA	HIST1H4K
	CD300LG	BTN2A1	TRAJ20
	POGLUT1	BTN3A1	GIT1
	CLEC4E	BTN3A3	C2orf91
	EBF1	BTNL10	TRAJ6
	AIFM2	BTNL3	TRAJ14
	ERLIN2	BTNL9	RAI1
	RNMT	BUB1	ZNF85
	GADD45A	BUB1B	SIGIRR
	SKP2	BUD13	ATP5F1P5
	AQP11	BZRAP1	LDHB
	ATP6V0C	BZRAP1-AS1	TNRC18
	CLN5	BZW2	SRPX
	STIP1	C10orf111	NLGN3
	MED20	C10orf12	SMG9
	MSH3	C10orf131	RPS3AP3
	KCNJ11	C10orf2	C9orf66
	CHSY3	C10orf35	HABP4
	ABCF1	C10orf55	PMEPA1
	PGC	C10orf62	ZNF534
	DNASE2	C10orf82	P2RY13
	ARID4B	C10orf90	PRR5L
	SMC1B	C10orf91	CCDC74A
	TTC1	C10orf95	MTMR11
	RYR1	C10orf99	ST8SIA4
	FBXO25	C11orf21	C14orf64
	ASXL3	C11orf44	EEF1A1P10
	SLC7A5	C11orf45	MTMR9LP
	SATB2	C11orf49	NECAP2
	IFITM1	C11orf53	IL22RA2
	CR2	C11orf63	RPS24P6
	SLAIN2	C11orf70	PRKCD
	TTLL12	C11orf80	VEGFA
	FN3K	C11orf85	MOK
	GPR39	C11orf86	GIPR
	SYNGR3	C11orf88	PKHD1
	LRG1	C11orf91	PTGS1
	AP3B1	C11orf94	BVES
	RSU1	C11orf98	RSPO1
	IFNLR1	C12orf42	PDHA2
	RIOK3	C12orf49	SNRPA
	BDP1	C12orf54	IGHA2
	BMPR2	C12orf74	C11orf21
	SPSB1	C12orf75	IGHJ5
	PAH	C12orf76	CEP89
	PHYHD1	C14orf132	SIGLEC22P
	RANBP2	C14orf180	TNFRSF18
	CRIP2	C14orf79	HNRNPA3P2
	PDP2	C14orf80	LAYN
	SNX18	C15orf26	ASB6
	HFE	C15orf48	IFNK
	LEPROTL1	C15orf52	FAM172BP
	PPP1R15B	C15orf53	ANXA3
	LRRC73	C15orf54	FAM63B
	RRM2B	C15orf56	AHSP
	GLMP	C15orf59	RGS1
	CAAP1	C16orf54	ZNF486
	KIAA1109	C16orf59	GULP1
	PARP14	C16orf71	ARNTL2
	HLA.DMA	C16orf74	CUBN
	DEPDC7	C16orf93	PARM1
	ZNF69	C17orf102	RARB
	LRCH2	C17orf105	XYLT1
	AVL9	C17orf53	AP1S3
	LHPP	C17orf67	KRT8P48
	NAALADL1	C17orf77	RSPO2
	AGPAT4	C17orf78	BAK1
	XPO7	C17orf82	CA3
	SH3KBP1	C17orf85	MARCKS
	PPP4R2	C17orf96	YWHAQP5
	RASL11B	C17orf97	RN7SL368P
	TRADD	C17orf99	TNFAIP8
	TERF2IP	C18orf42	PHF19
	EXOC8	C18orf61	MTND2P26
	KATNB1	C19orf18	SPDEF
	SPTLC3	C19orf45	COL6A2
	HACL1	C19orf48	FHAD1
	XRN1	C19orf54	LAMA4
	PARP4	C19orf57	MAP3K8
	GBP5	C19orf67	DDX26B
	YIPF6	C19orf68	TTLL6
	RTN4	C19orf71	COX20P1
	MPHOSPH6	C1GALT1C1L	TNKS1BP1
	HSP90AA1	C1orf100	HPCA
	FCHSD1	C1orf106	FCGR3A
	IARS2	C1orf110	FDPSP8
	SMG1	C1orf112	ST14
	DNAJA3	C1orf116	IL17B
	OSM	C1orf127	CNKSR1
	GBP4	C1orf137	SLC24A3
	CYBB	C1orf145	PSORS1C1
	C4B	C1orf146	TMEM229B
	MYLIP	C1orf159	RNF175
	MTMR9	C1orf167	RNASET2
	PRDM5	C1orf185	ATP13A2
	ERN1	C1orf194	ZNF267
	MPZ	C1orf195	SPI1
	SLC9A3R2	C1orf204	SH3BP5
	SGCE	C1orf21	MYL9
	LILRB5	C1orf210	DBNDD2
	DHX16	C1orf233	ITGAM
	ARMC1	C1orf234	BTN3A2
	PDZD2	C1orf87	TRBV2
	GNA12	C1orf94	MMP7
	FCGR1B	C1QTNF3-AMACR	RPL12P9
	NEK7	C1QTNF6	CLEC2D
	LANCL1	C1QTNF8	GPR171
	MYO7B	C1QTNF9B	OR1AA1P
	BTN3A2	C1QTNF9B-AS1	TCF21
	AKR1D1	C20orf173	NPM1P13
	DCTN4	C20orf194	ARMCX2
	COMMD1	C20orf195	SETP12
	ABHD4	C20orf196	DRAXIN
	ITPRIP	C20orf197	CABP4
	FBXO33	C20orf203	VSTM1
	CLYBL	C20orf24	TLDC2
	GADD45B	C20orf96	APOA4
	YY2	C21orf58	FRMPD4
	DUSP18	C21orf62	TMTC2
	FGD1	C21orf62-AS1	SYNC
	JAZF1	C22orf23	NMI
	VDAC3	C22orf24	PELI1
	PCDH1	C22orf29	WNT2B
	KIDINS220	C22orf31	ACAP3
	HMCES	C22orf34	HSPB6
	RBMXL1	C2CD2	IMPA1P
	C9orf50	C2CD3	MMP3
	ING1	C2CD4C	CYTL1
	C11orf96	C2CD4D	VWF
	HES4	C2CD5	LAMA5
	FTL	C2orf15	NRADDP
	KCTD1	C2orf27A	CNTRL
	RABEP1	C2orf27B	CIR1P2
	SYTL5	C2orf48	C6orf195
	MID1	C2orf50	KCNC2
	MED29	C2orf54	APOBEC3G
	AADAC	C2orf61	HDAC4
	TROVE2	C2orf66	ANKRD66
	SBF2	C2orf70	ARC
	ABCD2	C2orf81	RN7SKP195
	PDCD1LG2	C2orf88	FHDC1
	LRRC29	C3orf14	GPR37L1
	DHX29	C3orf20	FAM183CP
	PPIP5K2	C3orf22	ORAI2
	UBN1	C3orf35	ZC3H12D
	AGRP	C3orf38	ALDH1L2
	CTU2	C3orf52	PRDM8
	ATP10D	C3orf62	KCNQ1DN
	C18orf32	C3orf67	THRA
	ME2	C3orf70	CORO2A
	NOX5	C3orf80	KCNMB1
	CDH2	C4orf19	APCDD1
	ANKRD2	C4orf22	KRT8P33
	POMP	C4orf26	TM6SF1
	TIGD5	C4orf36	PRKCQ
	GRINA	C4orf45	SGPP2
	SDC2	C4orf46	ADC
	FCGR1A	C4orf47	SULF1
	EAF2	C4orf48	SLC4A11
	AGBL5	C4orf51	TBC1D29
	MRPS10	C5orf17	ARHGAP11B
	MSN	C5orf28	FAM60BP
	CASP9	C5orf30	EMP3
	KPNA3	C5orf34	COL12A1
	CYP2U1	C5orf38	NT5C1A
	C9orf16	C5orf42	HPDL
	ASB16	C5orf52	IGHJ3
	IFI27	C5orf56	CD180
	OGDH	C5orf58	OR2L1P
	TBC1D8B	C5orf63	CENPT
	BPNT1	C5orf66	TSHZ3
	CD81	C5orf67	DGKZ
	ACER2	C6orf132	RNA5SP301
	HOGA1	C6orf141	PGS1
	RBKS	C6orf163	RPS26P47
	ARL2.SNX15	C6orf165	KCNK9
	TMEM41A	C6orf222	CHRM3
	ANXA7	C6orf25	SNORD111
	RB1CC1	C6orf52	RN7SL116P
	SEC16B	C6orf7	SYTL3
	B2M	C6orf99	SNX15
	KLHL21	C7orf13	CPSF4L
	KBTBD7	C7orf33	TLL1
	GNPAT	C7orf34	HOXB4
	TMEM254	C7orf43	RN7SL188P
	MAP1LC3B2	C7orf49	C11orf96
	PDE4A	C7orf50	PAPSS1
	RNF20	C7orf57	STEAP1B
	TMEM184C	C7orf69	ANKRD20A11P
	FUT10	C8orf22	SRI
	ERICH4	C8orf31	RN7SL862P
	NECAB2	C8orf37-AS1	NOD1
	NCS1	C8orf44	DOCK11
	CDIP1	C8orf86	RPS7P7
	ZNF331	C8orf88	PRKCB
	PLIN1	C9orf114	SLC2A3
	SCAMP1	C9orf116	EPS8L3
	FOSL2	C9orf117	WDFY2
	VPS13B	C9orf131	SH2D2A
	TDRD3	C9orf135	ADCK5
	WWTR1	C9orf139	HCAR2
	EEF2K	C9orf142	RASL10B
	MCTP1	C9orf152	EGR3
	DNAJC21	C9orf163	ARL6
	RASAL2	C9orf170	MFSD6
	AHCTF1	C9orf171	HORMAD1
	DCXR	C9orf172	VPS37C
	F8A2	C9orf24	DDR1
	SH3D19	C9orf3	GALNT3
	SEC14L1	C9orf41-AS1	ICOS
	SAMD9L	C9orf69	ZNF683
	C6orf62	C9orf72	ABO
	TNFRSF11A	C9orf85	GAPDHP22
	ZBED2	C9orf89	CHMP4B
	KCTD20	CA1	TRAJ31
	ADAMTSL3	CA11	ZNF532
	CASK	CA12	FKBP14
	FTH1	CA2	COL19A1
	ERI1	CA4	ILDR1
	ABCC4	CA6	CD47
	ZNFX1	CA7	IL21R
	GDF7	CA8	SLX1B
	MCFD2	CA9	TEKT2
	YPEL2	CAB39	SLC9A5
	SLC38A2	CAB39L	RABL6
	SLMAP	CABIN1	FBN1
	PRRC2C	CABLES2	ANKRD27
	LRFN4	CABP1	RPL21P44
	GPRASP2	CABP4	DYNLRB2
	GDA	CABP5	TRAJ25
	TMEM47	CABP7	KCNAB2
	UNKL	CABYR	IGHJ3P
	ST3GAL2	CACFD1	CCDC62
	USP47	CACNA1C	PDE3A
	BSDC1	CACNA1C-AS2	GATA6
	ARPC5	CACNA1D	HSPB8
	PDCD6IP	CACNA1E	RAB20
	CNN3	CACNA1F	EEF1A1P33
	EPB41	CACNA1G	EPB41L3
	PROZ	CACNA1G-AS1	PDGFD
	ABHD14B	CACNA1H	TRIM59
	MPP1	CACNA1I	PPP1R14A
	BAAT	CACNA2D2	CX3CL1
	C18orf25	CACNA2D3	TBXAS1
	PPDPF	CACNA2D3-AS1	MUC5B
	ENPP4	CACNA2D4	KMT2A
	MBP	CACNB1	HID1
	KLHL20	CACNB3	RIPK2
	FDFT1	CACNB4	HMGN2P46
	TMEM238	CACNG1	TATDN2P2
	PDE3B	CACNG4	HIST1H1PS1
	TRMT1L	CACNG6	LILRA6
	TGFBR3	CACTIN	KCNQ1
	HSPA12A	CAD	MFI2
	PREPL	CADM2	RUNX2
	TRAPPC8	CADM3	MAP4K1
	UGT2B15	CADM3-AS1	LRRC42
	PKN2	CADPS	TRAJ4
	SAMD11	CAGE1	CYP2S1
	CCL5	CAHM	TRAJ22
	IRF9	CALB2	AGRN
	HLA.DQA1	CALCA	COL6A3
	HSPA4L	CALCB	ATP1A3
	ERCC4	CALHM3	CXorf21
	KCTD5	CALM2	SMIM10
	RADIL	CALML5	DUXAP7
	LRP8	CALML6	DNM3OS
	TMEM198	CALN1	RN7SL613P
	DST	CALY	WTIP
	VPS37B	CAMK1D	PTPN22
	LRAT	CAMK2A	CILP
	TNPO1	CAMK2G	ADORA1
	EFHD2	CAMK2N2	GLI2
	ATL1	CAMK4	SLC10A6
	HES6	CAMKK1	FTH1P23
	EEF1A2	CAMKV	JPH2
	CFAP20	CAMP	FAM198B
	ANO2	CAMSAP1	ZNF37BP
	BCL6	CAMSAP2	MFSD6L
	KIF1B	CAMSAP3	ARID5B
	FZD6	CAMTA2	CXCR2
	PIK3C3	CANT1	IL17RE
	PHF20L1	CAP1	PPP1R15A
	SNX2	CAPG	KHSRPP1
	C7orf55.LUC7L2	CAPN1	FUT11
	RSPRY1	CAPN10	CECR1
	FBXL5	CAPN10-AS1	SNORA35
	FAHD1	CAPN13	MRVI1
	CHORDC1	CAPN15	ZNF738
	CORIN	CAPN2	KITLG
	CSNK1A1	CAPN5	TRIM61
	PDPK1	CAPN6	GAPDHP44
	NKIRAS1	CAPN8	RPL13P5
	TAPBP	CAPN9	LBH
	MID1IP1	CAPNS2	CD40LG
	PTK2B	CAPRIN1	NRG4
	VPREB3	CAPS	B3GALT4
	DPP4	CAPZA2	PATL2
	SCP2	CARD10	CTSG
	STARD10	CARD11	PNMA1
	ARHGAP39	CARD17	ZNF783
	ABHD17B	CARD18	POF1B
	PPP2CB	CARD9	RNA5SP496
	DNAJC3	CARHSP1	AGRP
	KIF13A	CARKD	TRAV19
	TMEFF1	CARM1	PTGS2
	TDRD5	CARNS1	UBA7
	PDE4DIP	CARS2	CDCP1
	DIS3	CASC1	ANKRD13B
	ITGA1	CASC11	TUBG1P
	COA6	CASC15	HCP5
	ACSF3	CASC16	MYH11
	BMP4	CASC18	TRAV17
	KIAA1217	CASC2	C1orf195
	EXOC2	CASC20	RAB36
	TRIM39.RPP21	CASC21	SLC7A6
	ANKEF1	CASC3	EPHB2
	ZNF263	CASC8	TNFRSF1B
	TCTA	CASC9	STEAP4
	YPEL1	CASP2	CA6
	L3HYPDH	CASP5	RNASE3
	RHOBTB2	CASP7	TRPC4
	FAM117A	CASP8	EIF4E3
	GCNT2	CASP9	CCL5
	MTMR12	CASQ1	ADPRHL1
	DUSP2	CASZ1	FAM26F
	TSKS	CATIP	SLC37A1
	ASH1L	CATSPER1	CEP135
	LAMP3	CATSPER3	CCDC160
	SNN	CATSPERB	FAM19A1
	CD36	CAV1	SELM
	TSHZ1	CBFA2T2	RPS10L
	MAPK8IP1	CBFB	PRKAR2B
	ADCY9	CBL	GRHL2
	GLYAT	CBLN2	RPL13P4
	TERF2	CBLN4	GRID2IP
	SLC40A1	CBR3	ATXN2L
	LCE2D	CBR3-AS1	DCAF12L2
	DLG5	CBX2	ANAPC1P1
	IRF6	CBX3	PLCD4
	UBE2H	CBX3P2	SMTNL1
	LURAP1	CBX5	LINGO3
	ST6GALNAC3	CBY3	ZNF737
	ADK	CC2D1A	SPDYE2B
	HERC3	CC2D2A	CCL4
	LYPLAL1	CC2D2B	ZNF831
	SLC47A2	CCAR2	ZNF485
	NIM1K	CCAT2	CTLA4
	ACSM5	CCDC102A	AQP1
	CENPBD1	CCDC103	TGM5
	RCBTB1	CCDC108	LRIG3
	VAC14	CCDC109B	DND1P1
	MYD88	CCDC112	LY96
	KBTBD11	CCDC113	SLC44A4
	GOT2	CCDC114	HCST
	CCDC86	CCDC115	CDR2L
	ALDH1B1	CCDC116	RN7SL124P
	SMARCA2	CCDC120	NFATC1
	MED14	CCDC122	FCRL3
	SH3BP4	CCDC130	RPUSD1
	CDK12	CCDC136	TRIM69
	SLC31A1	CCDC138	PPP1R26P1
	WWP2	CCDC13-AS1	RNA5SP101
	DNAJC6	CCDC14	PRSS36
	SLC2A4	CCDC141	FAM117B
	NARS2	CCDC142	GIMAP5
	GATM	CCDC144A	SPAG4
	ANKRD35	CCDC144B	CAB39L
	RANBP10	CCDC144NL	FAP
	KCNJ8	CCDC144NL-AS1	NPIPA8
	PCCA	CCDC148	SNORD65
	SIGLEC5	CCDC148-AS1	GATA3
	SPTBN2	CCDC149	IPO7P2
	TAF9B	CCDC150	ACVRL1
	GLUD1	CCDC153	PINLYP
	GOLPH3	CCDC154	SLCO2A1
	ZNF805	CCDC155	CCDC64
	NLGN2	CCDC157	STX6
	TRANK1	CCDC160	LAMB3
	GLA	CCDC162P	C12orf75
	C1orf216	CCDC163P	RSL24D1P5
	GYS2	CCDC166	CCL21
	IFI35	CCDC173	CDC42EP5
	ZFAND3	CCDC181	TIMP2
	PTPRCAP	CCDC183	IGHJ4
	DNAH8	CCDC183-AS1	SPATA31C2
	LUZP1	CCDC186	INSL3
	ATP6V0D1	CCDC22	BEND5
	SOCS6	CCDC24	ZNF488
	DIAPH3	CCDC27	ATN1
	DENND4A	CCDC30	CHST3
	PLS3	CCDC33	MX2
	IGSF10	CCDC37-AS1	FERMT1
	PLS1	CCDC39	MAP1A
	CBY3	CCDC54	RTEL1P1
	SLC5A11	CCDC6	CFD
	CRP	CCDC60	SAMHD1
	HSDL2	CCDC62	FAM3D
	TLX2	CCDC64B	CCDC57
	ESCO2	CCDC65	PSMD10P3
	GPR84	CCDC67	USP54
	ST6GALNAC2	CCDC7	KIR2DL4
	PPFIA4	CCDC70	IL1B
	RARRES1	CCDC74A	HSPD1P14
	ZNF720	CCDC74B	ARL4P
	NPB	CCDC78	HOTAIRM1
	PCM1	CCDC82	FAM83B
	CA5A	CCDC87	PTGES3L
	STOX1	CCDC88B	ARID5A
	DIO1	CCDC88C	DACT1
	C2orf66	CCDC89	ZNF630
	CDCA2	CCDC9	CEBPE
	FYCO1	CCDC93	PPM1N
	SNURF	CCDC97	CLDN4
	DLAT	CCER2	RASSF2
	TICAM2	CCKBR	HNRNPA1P33
	SIRPB2	CCL1	AREGB
	CREM	CCL11	CLEC11A
	NRXN1	CCL13	RN7SL627P
	ACTR3C	CCL18	CCDC60
	C4orf50	CCL22	SLC9A1
	MAP3K8	CCL24	CPA4
	PRR34	CCL25	NCKAP5L
	VCPIP1	CCL27	CCL3
	CLSTN1	CCL28	CCR1
	RAB43	CCL4L2	WIPF1
	CRYAA	CCL7	LILRB3
	TSNAX	CCNA1	TEP1
	MROH7	CCNB2	PXT1
	ZBTB18	CCND2	POLR2CP
	NSF	CCND2-AS1	ZNF430
	TUBA4A	CCNDBP1	HCG23
	ALLC	CCNE1	PKM
	IL21R	CCNF	NXPE4
	ZNF878	CCNG2	SFMBT2
	TXNL4B	CCNI	AMTN
	CELSR3	CCNI2	RN7SL789P
	PIK3R1	CCNJ	ENPP5
	GBA	CCNJL	ZFP41
	ATXN1L	CCNO	MACROD2
	MYO9A	CCNT2	CD48
	FAM169B	CCNT2-AS1	GZMA
	ATF6	CCP110	FOXN4
	ALDH4A1	CCR3	NPY4R
	NUP153	CCR4	ADCY5
	DCAF10	CCR5	SLC10A5P1
	TMEM59L	CCR6	DPYSL3
	SIMC1	CCR7	PLAT
	UBTD1	CCR8	ZEB2
	MBLAC2	CCR9	APBB1
	CPXM1	CCRL2	HNRNPA1P24
	ABAT	CCSAP	ZNF877P
	ZFP90	CCSER1	FGR
	TMX4	CCT6P1	TLR8
	ALG11	CCT6P3	ITGA3
	VPS35	CD101	SNTB2
	UBR2	CD160	SMOX
	LRRC2	CD177	CD28
	HIST3H2A	CD19	SUSD1
	CPEB2	CD1A	OSTCP5
	EID3	CD1C	VGLL4
	P4HA2	CD1E	HSPB2
	AK4	CD2	FSD1L
	ACBD3	CD207	GPR132
	GPR155	CD22	CCDC97
	MAP1LC3B	CD24	RPL34P1
	HPR	CD244	ADAM8
	SCGB2B2	CD247	CCND2
	SLC25A32	CD27	SOCS5P4
	FAM110B	CD27-AS1	PGM2L1
	CBR1	CD28	GALR1
	EGLN1	CD2AP	FAM103A2P
	SH3BGR	CD2BP2	AP2B1
	METTL7B	CD300LD	BMP2K
	HOXA6	CD33	C17orf72
	CXCL2	CD37	KCTD11
	SASH1	CD3E	RPS6KA4
	CAB39L	CD44	NHSL2
	CDIPT	CD46	CD200R1
	UGDH	CD47	FAM218A
	POU2F3	CD5	RASSF3
	RBBP5	CD52	ASCL5
	CABLES2	CD55	ATP8B2
	CTCFL	CD58	C9orf89
	STAU2	CD6	DUOXA2
	TTC37	CD7	SAMD9L
	SPOCK1	CD72	ADAM15
	SERINC5	CD79A	SCGB2B3P
	EIF2AK2	CD79B	KLF4
	AURKA	CD80	EYA1
	MYCBP2	CD82	KCNA6
	SUMF1	CD8A	KIAA0556
	NDEL1	CD8B	SHISA9
	PC	CD9	ARHGAP18
	CLCN5	CD96	CA9
	RBBP9	CDADC1	C12orf54
	UBASH3B	CDC14A	SEMA4D
	DNAJA1	CDC14B	ZC3H11B
	HLA.DOB	CDC14C	PTPRC
	SIRPG	CDC16	PTGIS
	FAM107B	CDC20	DNAAF3
	ROBO1	CDC25A	TELO2
	TUBA8	CDC25B	SSU72P7
	PREB	CDC37	KRT18P1
	EDEM3	CDC42BPB	DTX2P1
	WWC2	CDC42BPG	ELK3
	CPNE3	CDC42EP1	SLC28A3
	SYT5	CDC42EP5	CD300LF
	GLOD5	CDC42SE1	SCARA5
	TSPAN6	CDC42SE2	CCSER1
	HSDL1	CDC45	IL16
	PRRG1	CDC6	ITGB4
	RBL2	CDCA2	TRAJ24
	TOX3	CDCA3	CD7
	CFAP61	CDCA4	C5orf56
	CD8A	CDCA5	PLEK
	PHGR1	CDCA7	RCAN2
	PNMA6A	CDCA7L	MLLT6
	GAS6	CDCA8	MMP25
	SUSD1	CDCP1	KCTD9P1
	CD163	CDCP2	TAX1BP3
	ATP6V1A	CDH1	PRKCDBP
	SIGLEC6	CDH10	HAVCR2
	GABRG3	CDH12	TSPAN18
	MAFG	CDH15	GOLGA5P1
	CD84	CDH17	FAM209A
	TRAPPC9	CDH18	ACCS
	SUCO	CDH20	SNORA57
	NFIL3	CDH22	FAM204BP
	CMBL	CDH24	TIFAB
	C4orf3	CDH3	SPAM1
	RALBP1	CDH4	MROH6
	ANKRD29	CDH6	TNFSF8
	PARD6G	CDH8	TYRO3
	RREB1	CDHR1	ANXA2P1
	LACTB2	CDHR4	ADAMTS9
	PI15	CDIPT-AS1	LHFP
	ANKS1A	CDK11A	FAM129A
	WDR44	CDK11B	ITK
	FSTL5	CDK12	S100A9
	MAP10	CDK16	GUCY1B3
	BMI1	CDK19	FAM228B
	ZXDA	CDK2	RPL21P8
	C17orf97	CDK20	MATK
	SCD	CDK5R1	UBE2L6
	STAT3	CDK5R2	ZNF431
	CADPS	CDK6	PDE1A
	VAT1	CDK8	HEXA
	MPP3	CDKL2	TFF3
	ABCC2	CDKL4	SSC5D
	SLC5A6	CDKL5	GAPDHP40
	GPATCH11	CDKN2B	RPL7AP64
	ENDOD1	CDKN2C	SPATA20P1
	BTLA	CDKN2D	ZNF439
	NME4	CDKN3	KCNS1
	RORA	CDR2L	CHSY3
	TSC22D2	CDRT15P1	EGFL7
	REL	CDS1	NPAP1P4
	CCDC34	CDSN	PIK3R6
	CSDC2	CDT1	CCL4L1
	ITLN2	CDX1	TRIB2
	ZNF24	CDX2	SSX9
	ASPDH	CDYL	JARID2
	ACSL5	CEACAM1	ERMN
	BARX1	CEACAM16	KCNK15
	FBXO6	CEACAM18	CALB1
	PACSIN1	CEACAM19	IFNGR2
	MOCS1	CEACAM21	KHDRBS2
	STXBP1	CEACAM3	SIGLEC5
	FOXO6	CEACAM5	SMAD6
	ARHGAP20	CEACAM6	CNR2
	SLC48A1	CEACAM7	NFATC2
	ZNRF2	CEACAM8	SLAMF1
	TIPARP	CEBPB-AS1	C1orf95
	TMEM8A	CECR6	CHD5
	STARD13	CECR7	FAM73B
	SETMAR	CEL	BFSP2
	PHLPP1	CELA1	UBE2L2
	PTPRG	CELA2B	HSP90AB3P
	ASTN2	CELA3A	QSOX1
	MVP	CELF2	FLT4
	PFKFB3	CELF2-AS1	SYTL1
	BEGAIN	CELF3	AKT3
	FAM161A	CELP	ACOT7
	SPATA5	CELSR2	BCL2L15
	FKBP5	CELSR3	RAP1AP
	MYO16	CEMIP	ARNT2
	RHOB	CEND1	MILR1
	SEMA6A	CENPA	LRRC16A
	N4BP2L1	CENPB	MICALL2
	AKR1C3	CENPBD1P1	IL4I1
	GRHPR	CENPE	KIFC3
	PDLIM1	CENPF	HOPX
	SLC23A2	CENPH	CLC
	MICU3	CENPJ	RN7SL287P
	PKD2	CENPK	IL1R1
	DDX3X	CENPL	GAS2L3
	USP10	CENPM	CEACAM4
	EVPL	CENPO	SLFN5
	LONRF1	CENPP	BCL11B
	RELL2	CENPT	TSNARE1
	ARHGEF12	CENPW	CD58
	ZKSCAN8	CEP112	TGM2
	HTATIP2	CEP126	RAB31
	NCOA4	CEP131	SLC4A8
	HLA.DQA2	CEP135	EHD1
	IL1RAPL1	CEP162	OAS3
	CHRNB4	CEP164	KCNT1
	GREB1	CEP170B	LGALS17A
	TOM1L1	CEP250	CARD16
	TBC1D4	CEP295	CUBNP3
	SH2B2	CEP295NL	RN7SL204P
	SNX8	CEP41	TMTC1
	RMDN2	CEP55	GAPDHP52
	MCMDC2	CEP68	TRAV20
	LAMP5	CEP72	CLIC2
	HLA.DQB2	CEP78	WISP1
	TOR1AIP2	CEP89	UBE2L5P
	RRAGD	CEP95	TMEM144
	KATNAL2	CERKL	DGKA
	RAG1	CERS1	BICD1
	TSPAN5	CERS5	TTF2
	ABHD1	CERS6	CD97
	ITPR1	CES4A	CDX2
	PRSS3	CES5AP1	TPTE2
	AMDHD2	CETN1	PDP1
	MAPK11	CFAP221	COL5A3
	BTBD9	CFAP36	GVINP1
	ATP1B3	CFAP43	NQO1
	MYO5B	CFAP44	C15orf57
	HIST1H1E	CFAP45	LXN
	SOWAHC	CFAP54	C11orf70
	CCDC25	CFLAR	TFF1
	GM2A	CFLAR-AS1	NCF4
	SLC38A11	CFTR	ANKRD20A5P
	FUT2	CGB	IL17REL
	ABLIM2	CGN	CDC42P4
	GLRB	CGREF1	DUSP2
	TSPYL2	CHAF1A	SARM1
	BPTF	CHAF1B	ABRACL
	SIK1	CHAMP1	FTLP6
	SOCS3	CHCHD3	CCDC88C
	HIST1H3E	CHD1	C11orf52
	ACAA2	CHD3	ARHGAP27
	ECI1	CHEK1	ASPHD2
	SLAMF7	CHEK2	INTU
	C6orf226	CHEK2P2	RAB8B
	USP27X	CHGA	KLRK1
	SERP2	CHGB	RN7SL409P
	TMEM236	CHI3L2	MGAM
	EPG5	CHIC1	NCK2
	ZNF746	CHKB	ZDBF2
	PPP2R5D	CHL1	RN7SKP139
	DAG1	CHML	SPDYE2
	PLCD4	CHMP1A	SWAP70
	ELP3	CHMP1B	PAX9
	CKMT1B	CHMP1B2P	U6
	LY96	CHMP3	TMEM244
	HGD	CHMP4B	FAM163A
	IQGAP2	CHMP4C	GBP3
	CLDND2	CHP2	SIX4
	PRKAR1B	CHPF2	MS4A2
	TALDO1	CHRFAM7A	PLEKHO1
	RND2	CHRM1	MTAPP1
	XK	CHRM3	RAET1E
	HAS1	CHRM4	GBP1
	RCAN1	CHRNA1	HMHA1
	CDO1	CHRNA10	OR7E94P
	ZBTB41	CHRNA3	SLCO5A1
	GRM3	CHRNA5	OVCH1
	NUDT18	CHRNA7	HSP90AB7P
	LATS2	CHRNB2	KCND2
	DAP	CHRNB4	PCDHGC3
	MON1A	CHST3	CPXM2
	EDAR	CHST4	KCNE1
	GMNN	CHST9	C8orf34
	GALNS	CHTF18	NXNL2
	SCAMP5	CHTF8	SNORA12
	SCPEP1	CHTOP	RPS20P20
	PHKB	CIAPIN1	MAPK8IP3
	KDM1B	CIB2	OFCC1
	PEAK1	CIB3	PXN
	CNTNAP3	CIITA	RPL7AP3
	PPP2R2A	CIRH1A	CD72
	GALNT15	CIT	SLC5A1
	GPHN	CITED1	NPPA
	C18orf54	CIZ1	METTL12
	PDCD1	CKAP2L	TMEM71
	MMP12	CKB	ARPC1B
	ZMAT3	CKMT1A	KRT15
	SLAMF8	CKMT1B	TXK
	PIGN	CKMT2	IL23A
	DTX3L	CKS1B	CDH3
	KLF15	CKS2	G6PC3
	ATP6V0D2	CLASRP	NME5
	ANKRD65	CLC	PPP1R16B
	URB2	CLCA1	RPS20P15
	ABCD1	CLCA4	SYTL2
	CCR3	CLCF1	PIK3CG
	ATP10A	CLCN2	STK32A
	CHRNA7	CLCN3	RPL32P26
	GPLD1	CLCNKB	TRIM31
	SYT15	CLDN10	GNA12
	CXCL9	CLDN10-AS1	TNFRSF25
	ZMAT1	CLDN2	RPL29P19
	DIP2C	CLDN20	DHRS7C
	WNT4	CLDN23	ASS1P1
	TMOD1	CLDN3	NCOA7
	CYLD	CLDN4	RASSF6
	PALLD	CLDN7	C14orf80
	NADK2	CLEC10A	CACNB3
	ZNF750	CLEC12B	LPAR5
	C1QB	CLEC17A	MNDA
	SLC25A46	CLEC18A	CDK20
	IFNGR1	CLEC18B	PTRH1
	TTC31	CLEC2D	AIM1
	ZFP41	CLEC2L	PTGES
	BHLHB9	CLEC4F	RNA5SP82
	HRCT1	CLEC4GP1	NKG7
	DBT	CLEC5A	GLIPR1L1
	MLYCD	CLEC9A	CXCL17
	NEU1	CLECL1	FOXC2
	LMBRD2	CLHC1	CCR4
	ILDR2	CLIC1	CXCR1
	OR2A1	CLIC3	MMP12
	ZNF625	CLIC5	BBS1
	CLTB	CLIC6	CCDC8
	SELL	CLIP1-AS1	TRGV3
	DCTN6	CLIP2	RHOQ
	GJD3	CLK2	ARHGEF15
	VSIG4	CLK2P1	MIXL1
	IL6ST	CLLU1	CLEC5A
	CTR9	CLMN	CD81
	ALPK2	CLMP	SLC24A2
	FAT1	CLN8	CPVL
	DDC	CLNK	UBE2D3P3
	VPS4B	CLPSL1	UBE2V1P2
	SLC39A14	CLPSL2	MSR1
	SLC39A9	CLRN3	TLDC1
	SYNC	CLSPN	BPIFB1
	HR	CLSTN1	LGI3
	GNA14	CLSTN2	P2RY10
	THOP1	CLUAP1	BTBD17
	GZMB	CLUHP3	KCNK13
	PDXP	CLUL1	TRGV7
	ZNF778	CLVS1	FAIM3
	CCNG1	CLVS2	DKKL1P1
	GLYR1	CLYBL	RN7SL452P
	OTUD6B	CLYBL-AS1	SRPX2
	SH2D6	CLYBL-AS2	PPP1R18
	LYN	CMIP	BASP1
	ADRB1	CMPK2	TRPM5
	C8orf82	CMTM1	KLHL41
	MBNL2	CMTM2	TBC1D10C
	CFAP53	CMTM3	NBPF6
	IPP	CMTM4	WDR63
	SLC9A6	CMTM5	TRAJ41
	CSMD2	CMTM7	OR2A14
	SLC22A18	CMYA5	YBX1P4
	UBE2L6	CNGA4	CYBB
	AMIGO1	CNGB1	KLRC3
	KL	CNGB3	PRSS8
	GJA10	CNKSR1	NPM1P41
	SCUBE3	CNNM1	TMPRSS5
	FAM49B	CNNM4	IGSF22
	GABRA2	CNOT1	ARL6IP5
	SDE2	CNOT11	CFL1P3
	RSPO4	CNOT3	RNASE10
	NFATC3	CNOT6	RASL11B
	CEL	CNOT8	CSNK1A1L
	SLC35E4	CNPPD1	F13A1
	CEBPB	CNR1	SH3BGRL3
	CCR2	CNR2	HIST1H4H
	MS4A4A	CNTD1	ARL2
	SAV1	CNTNAP2	DKFZP667F0711
	PSEN2	CNTNAP3	FCGR2A
	ICAM4	CNTNAP3B	TAC1
	ABCG2	CNTNAP4	TNFRSF11B
	PIH1D2	CNTNAP5	RASSF4
	CDC14A	CNTRL	ZDHHC1
	TXNL1	CNTROB	COL15A1
	DOK7	COG5	VIMP1
	FLYWCH1	COG7	SNORD56
	GFOD1	COL10A1	RN7SKP50
	KLHDC7B	COL11A2	PCDHB4
	HNRNPH2	COL13A1	PF4V1
	SLC17A2	COL17A1	NPNT
	ACSM3	COL18A1-AS1	IGHG3
	SP100	COL18A1-AS2	TUBB3
	CDC73	COL20A1	RNA5SP165
	UNC5CL	COL22A1	VSIG8
	SH3PXD2A	COL23A1	ROR1
	AGFG2	COL24A1	DHFRP2
	XPNPEP2	COL27A1	TMEM132C
	SLC34A1	COL4A2-AS1	PTGER2
	MTR	COL4A3	Metazoa_SRP
	ROCK1	COL4A4	FAM213B
	FAM171A1	COL4A5	TRANK1
	G6PC	COL4A6	MPO
	ALDH6A1	COL6A4P2	SEMA6D
	HHLA3	COL7A1	XIRP1
	TACC2	COL9A1	PRMT2
	PPP1R14D	COL9A2	GOLGA7B
	MROH2A	COLCA1	MAP3K7CL
	SLC25A18	COLCA2	HNRNPA1P38
	NARS	COLGALT1	C7orf65
	NCOA1	COLGALT2	PARP8
	GREB1L	COMMD6	TNFSF13B
	CDC5L	COMTD1	MGAT2
	GSTM4	CORO1A	TRAFD1
	MOCS2	CORO2A	NLRC4
	KLHDC9	CORO2B	CHST12
	RHOBTB3	CORO6	BTN2A1
	XAF1	CORO7	S100A13
	RGS7BP	CORT	GABRA4
	NR3C2	COTL1	RAB27B
	OASL	COX19	KRT16
	CNST	COX6B2	SYMPK
	POC1B.GALNT4	COX7B2	LILRA1
	USP38	COX8C	OTX1
	C1QL3	CPA2	GHRL
	TSPAN10	CPA3	PMP2
	AARS	CPA5	IKZF2
	ADAT1	CPAMD8	SAMD12
	HEXA	CPEB1-AS1	KRT39
	CEP350	CPLX2	CD247
	TMOD3	CPLX3	BLVRA
	NEDD4	CPNE1	CAV1
	MTUS1	CPNE2	NTN4
	SOD2	CPNE5	CLDN8
	LDHD	CPNE6	TATDN2P1
	SLC4A4	CPNE7	OR2T10
	ENAH	CPNE9	CHRM4
	NUDT6	CPSF3L	FAM167B
	PACSIN2	CPT1B	LRRC15
	FNDC3A	CPT1C	SNAI1
	SP110	CR1	LRP10
	KCNH4	CR1L	STYK1
	TMEM117	CR2	SLITRK5
	ZFP36L2	CRABP2	FCHSD2
	LRP2BP	CRACR2A	EZR
	DLG2	CRACR2B	CTTNBP2NL
	SNX29	CRAMP1L	AANAT
	B3GNT7	CRAT37	KIT
	RNF180	CRB2	GLI3
	ZNF366	CRB3	LTA
	UBBP4	CRCT1	LIMS1
	VSTM2L	CREB3L1	HES2
	FSTL1	CREB3L4	MEOX2
	TRIM50	CREB5	FRMD4A
	FAM166A	CREBBP	SCN3A
	POLK	CREBZF	SLC34A3
	TIGIT	CRHR1-IT1	KANK3
	NEIL2	CRHR2	CD5
	ACKR2	CRIM1	WWP2
	ARSK	CRIP1	GPR65
	CCND3	CRIPAK	PDE4D
	IL12RB2	CRISP2	RPL31P50
	MCUR1	CRLF3	LMNB2
	RNF217	CRMP1	C3orf14
	DPYS	CROCC	CRYAB
	SLC22A3	CROCCP3	MS4A4A
	ZNF672	CRSP8P	ADCK4
	NRIP1	CRTAC1	TRAV2
	ST3GAL5	CRTAM	PLEKHA3P1
	ASB4	CRTC1	NEB
	CGREF1	CRTC3-AS1	NGF
	ATF3	CRYBA1	FCGR1C
	SH3BGRL2	CRYBA2	FBLIM1
	C11orf45	CRYBB3	IGHG1
	ACYP2	CRYGS	COLEC11
	HIBADH	CRYM-AS1	HSBP1P1
	SMYD2	CS	GPR161
	SIGLEC1	CSAG1	TRAJ12
	FAM91A1	CSAG3	RGS22
	GCLM	CSAG4	PTGFRN
	USP54	CSF2	HDAC9
	UTP14C	CSF2RB	LOXL2
	TP53BP2	CSGALNACT1	REM1
	GREM1	CSMD1	EPN3
	HS1BP3	CSMD2	NUMBL
	GPNMB	CSMD3	ZSCAN1
	ETV1	CSN1S1	PKMP5
	ROPN1B	CSN1S2BP	C16orf86
	F5	CSN2	FIBCD1
	GPX3	CSNK1A1	NHS
	SRD5A1	CSNK1A1L	C11orf63
	SMPX	CSNK1E	RPS3AP39
	ELL2	CSNK1G1	HIGD1AP16
	AHR	CSNK1G2	CARD6
	CRIM1	CSNK1G2-AS1	CDH11
	CTNNAL1	CSNK2A1	IL18RAP
	ROCK2	CSNK2A3	TPM2
	GAS2L1	CSPP1	NOS3
	COL5A3	CSRNP2	ABL1
	SLC2A12	CSRNP3	FHL2
	SYAP1	CSRP2	C10orf128
	SOX7	CST1	BORA
	MPLKIP	CST11	ZNF575
	VAV3	CST7	SNCG
	BMPER	CSTF2	DRAM1
	SLC16A9	CSTL1	PROCR
	NTSR1	CT47A6	ZSWIM4
	UNC5D	CT47B1	LGALS1
	HERPUD1	CT55	RPL7L1P9
	ATF5	CT62	LGALS9
	HLA.F	CT83	SUN3
	SYTL4	CTAG2	TRAJ15
	CREG1	CTAGE11P	HES4
	GALNT1	CTAGE15	TBX19
	IFIT3	CTAGE8	KIAA1045
	ARHGEF37	CTAGE9	STAT5A
	LIN7A	CTB-12O2.1	FCGR1A
	NLN	CTBP2	RNF212
	FN1	CTC1	HIST1H4F
	ANKRD34A	CTC-436P18.1	ARTN
	FAM83D	CTD-2151A2.1	CD93
	C1orf112	CTD-2297D10.2	NRGN
	TRIM69	CTD-2350J17.1	ATG9B
	VPS37A	CTD-3080P12.3	STK4
	TMEM38A	CTDNEP1	TAGAP
	F8	CTDSP2	PIF1
	NTN4	CTDSPL	LANCL3
	CTTN	CTGLF12P	PAMR1
	CAMSAP2	CTLA4	ITGAV
	ETV7	CTNNA2	FUNDC2P4
	MBOAT4	CTNNBL1	CNGB1
	ZBTB33	CTNND1	KLHL30
	ATP6V1C1	CTNND2	PABPC3
	CCL4	CTPS2	NEDD9
	BCO1	CTRB2	DNAJC19P4
	KLF12	CTRC	NPFFR1
	LONP2	CTRL	USB1
	AK5	CTSC	FAM27C
	TAP2	CTSG	FCHO1
	COL4A5	CTSL3P	ATP8A2
	LRRTM4	CTSLP8	LST1
	SPRYD7	CTSS	RUFY4
	THSD1	CTSV	C11orf91
	SLC16A14	CTSW	DEGS2
	LRRK2	CTTN	DDC8
	PARP9	CTTNBP2	HILPDA
	TACC1	CTTNBP2NL	MEIS3P2
	SEL1L	CTU1	GNLY
	NEK3	CTXN1	PIWIL1
	CYP7B1	CTXN2	KLK10
	RHBDL1	CUBN	YPEL4
	PSMB8	CUEDC1	DEFA3
	CPN2	CUL4A	ZBED2
	MPP2	CUL7	LIMA1
	TTC24	CUL9	DNAH17
	MAP2K6	CUX1	RHOG
	CXCR6	CWH43	SMG1P1
	ADAMTS3	CX3CL1	BRICD5
	COLEC12	CX3CR1	MRPS21P2
	ASXL2	CXADRP3	CCDC103
	CCDC121	CXCL1	CDRT4
	GPRIN1	CXCL14	TTLL8
	RNF152	CXCL3	SIGLEC12
	C6orf106	CXCL6	ANKRD36BP2
	GALR3	CXCL8	NPM1P49
	SQSTM1	CXCR2	TLR7
	PROS1	CXCR2P1	P2RX1
	SLC7A6	CXCR3	HSD17B7P2
	OLR1	CXCR5	GRM5
	LGALS8	CXCR6	PTPN13
	ALG1	CXorf23	CEP72
	SPIB	CXorf56	CHST8
	MIA3	CXorf58	KLF8
	ATP6V0A1	CXorf65	GPR1
	STYK1	CXorf67	RBMXP4
	RAPGEFL1	CXXC1	TSPAN11
	IFIT1	CXXC4	TMEM54
	CPPED1	CYB561	RNA5SP394
	MUC3A	CYB561D1	RPL21P40
	ZBED3	CYB5B	TSGA10IP
	TSR3	CYB5R4	KCTD10
	RNLS	CYBA	ZNF347
	MITF	CYCSP52	TPO
	PDK1	CYP1A1	TRAJ11
	NFIX	CYP1B1	TNFAIP6
	CHMP1B	CYP24A1	MUC17
	UGT3A2	CYP26B1	PLEKHF1
	PLA2G5	CYP27B1	IGHA1
	C17orf51	CYP2A13	MAPK10
	SHF	CYP2S1	CLEC9A
	IRS1	CYP2W1	CASC15
	SLC47A1	CYP4B1	ST3GAL5
	TOR1AIP1	CYP4F12	PTGIR
	BAMBI	CYP4F29P	SCNN1B
	TRIM35	CYP4F35P	LILRP2
	XYLT1	CYP4F8	SNORA30
	PDGFA	CYP4Z1	FAM214B
	SLC30A1	CYP51A1-AS1	KCNK5
	BTN3A1	CYS1	PLA2G3
	LRRC58	CYSRT1	RN7SL398P
	TMEM220	CYTH2	DPEP1
	CCP110	CYTH4	PTPN6
	NR5A2	CYTL1	TMIGD1
	BAG3	DAAM1	FAM25C
	FOXRED2	DAAM2	KLF2
	WDPCP	DAB2	KIAA1462
	FAM210B	DAB2IP	PGAM1P10
	FLVCR2	DACH1	TMEM106A
	ZFHX3	DACH2	HMGA1P8
	FTO	DACT2	RNA5SP390
	BACH2	DACT3-AS1	DPPA2P3
	ARX	DAGLA	VIM
	TMPPE	DAGLB	SCARNA21
	SLC39A6	DALRD3	DYRK2
	ATP6V1B2	DANCR	CTSS
	PKLR	DAPK1	B3GNT7
	TLR8	DAPK3	ISG20
	APLP1	DAPP1	MYO5A
	ZYG11B	DAZAP1	DCLRE1C
	AKAP5	DAZAP2	PPBPP2
	TK2	DAZL	OLFML1
	OTUB2	DBET	B3GNT9
	SALL1	DBF4B	PPM1K
	SLC46A3	DBN1	DCC
	ZCCHC2	DBNDD2	OSBPL3
	ACTL10	DBNL	ITPR3
	TPP1	DBP	LAP3
	SLC16A13	DBX1	SCN7A
	JPH3	DCAF12L1	WISP2
	CDC42BPA	DCAF12L2	PCDH7
	ATP6V0E2	DCAF15	SEC14L6
	REG1B	DCAF16	PRKCH
	C16orf95	DCAF4L1	C1orf200
	REEP1	DCAF4L2	C7orf60
	BTN2A2	DCAF7	SLC38A5
	UHMK1	DCAF8L2	ARL9
	ALDH1A3	DCANP1	LYN
	ARSI	DCBLD2	RPLP2P1
	OSBPL11	DCDC1	C10orf107
	TSPAN33	DCDC2	TAF6
	SLC17A3	DCDC2B	SYNPR
	CUX2	DCHS2	GPR55
	FBXO27	DCK	RNA5SP197
	GPR15	DCLRE1B	FAM21B
	LRP1B	DCLRE1C	ZNFX1
	IRX5	DCP1A	SIRPAP1
	ARHGEF28	DCST1	NRARP
	LRRCC1	DCST2	PIGR
	IL17D	DCTN1	COL6A1
	BSN	DCTN1-AS1	IGSF9
	PANX2	DCTN5	SYNPO2
	HIST1H2BE	DCTPP1	TRAJ45
	MYCL	DCUN1D2	RN7SKP234
	PROM1	DDA1	FAM189A2
	CYB5R1	DDB2	ZNF215
	PATL2	DDHD1	MTND5P5
	TANGO6	DDI1	ARSI
	USP37	DDIAS	FAM102B
	GPAM	DDIT4L	GBP2
	S100A1	DDR1	RPL6P7
	MERTK	DDX11	ST18
	OPN3	DDX11-AS1	SDCCAG3P2
	GCKR	DDX11L10	CCR6
	PI3	DDX11L2	FHOD1
	CD79A	DDX12P	FBXO41
	ZC3H12C	DDX26B	CCDC78
	CRLS1	DDX26B-AS1	RGS16
	SESN2	DDX27	ZNF426
	SLCO4A1	DDX31	MAP3K12
	ACR	DDX39A	RN7SKP169
	PBK	DDX39B	SLFN11
	KLF9	DDX4	LRRN4
	FAS	DDX43	TMEM132A
	HSPA1B	DDX49	LOXL1
	ACOT13	DDX51	DNAH9
	TMEM70	DDX53	COL11A1
	FOS	DDX58	CREB3L1
	MTHFD1	DEAF1	HMGB1P37
	SDCBP	DEF6	COL4A4
	ARMC12	DEFA5	KLRG1
	TMPRSS3	DEFA6	FSTL1
	GPR62	DEFB109P1	TACR2
	SLC35G1	DEFB133	PTPRO
	CPE	DEGS2	MC4R
	SEMA7A	DENND1C	ACTB
	FAM124B	DENND2D	CELF2
	DHRS12	DENND3	NFAT5
	TFDP1	DENND4B	TRAV27
	PANX1	DENND4C	PLEKHH3
	NUDT7	DENND6B	TSPAN32
	SEC14L5	DEPDC1	TRAV36DV7
	TRIB2	DEPDC1B	NXN
	SAMHD1	DEPDC4	MITF
	SNX10	DERL3	MAPRE1P3
	CPEB3	DES	TIMP1
	CLTC	DFFB	RPTN
	MACROD1	DGCR10	MMP2
	FAM89A	DGCR2	ATP13A4
	LRRTM2	DGCR9	PPM1M
	PLCE1	DGKA	CD163
	RASGRP2	DGKD	FLOT2
	TMEM88B	DGKE	MAS1L
	GRAP2	DGKH	GPR115
	TRIM55	DGKQ	IL7
	SPR	DGKZ	RASAL3
	RALYL	DGUOK-AS1	MRPL2P1
	SLC17A1	DHDH	KY
	ZNF221	DHRS11	FCAR
	SLC16A2	DHRS7C	TANC2
	RDH5	DHRS9	ELF3
	FABP3	DHX15	ADAMTS12
	SKA1	DHX32	TMC8
	TCN2	DHX33	LRRC37BP1
	UGT1A10	DHX34	LHX9
	WWOX	DHX37	BIRC3
	HS3ST3B1	DHX38	VWDE
	TCTEX1D4	DHX8	HN1
	GBP1	DIAPH2-AS1	CLCN2
	SH2D4A	DIAPH3	CACNA2D3
	ECEL1	DIDO1	THEMIS2
	CYB5B	DIO2	NLRP7
	MAP1LC3A	DIO2-AS1	ECSCR
	CES5A	DIO3	KCNA3
	HLA.E	DIP2A	EGFL6
	ACKR4	DIP2A-IT1	SMOC2
	ERICH3	DIP2B	PFKP
	GPC5	DIRAS1	MXRA7
	ZNF451	DIRAS2	SIPA1L3
	COBLL1	DIRC2	PRRX2
	UBR3	DIRC3	CD46P1
	PIR	DISC1-IT1	IGSF6
	TENM2	DISC2	GP5
	MYO5A	DISP2	RPS3AP34
	EVA1A	DIXDC1	GSTP1
	KRT12	DKFZP434A062	KRT8P26
	GSR	DKFZP434K028	CARD9
	WDR17	DKFZp434L192	SAMD3
	ATM	DLEC1	CTHRC1
	KLHDC8A	DLEU2	DUSP8P5
	C8orf37	DLEU2L	KRT8
	PPFIA1	DLEU7	PPP1R9B
	SLCO1B7	DLG3	SOX10
	NR1I2	DLG3-AS1	CORO7
	CORO2B	DLG5	PRKXP1
	CLDN19	DLGAP1	HECA
	IRF4	DLGAP1-AS3	NLRP3
	C20orf144	DLGAP1-AS5	NPM1P18
	CCDC113	DLGAP3	HYAL4
	GRAMD4	DLGAP4	TSSC1
	CPEB4	DLGAP5	ADRA2A
	SMYD3	DLK2	VN1R78P
	EIF5A2	DLX2-AS1	TMC1
	SPARCL1	DLX3	TIGIT
	IRF8	DLX4	HIGD1AP14
	SLC19A2	DMBT1	BBS7
	GADD45G	DMBX1	TRPM4
	DMGDH	DMKN	PVRL1
	ADCY10	DMPK	CD1E
	SRGAP3	DMRT2	FOXO3B
	RGL1	DMRT3	MOB3A
	HTRA1	DMRTA2	SLC9C1
	HHAT	DMTF1	MTND4P9
	SLC6A9	DMTN	PRUNE2
	FAM155B	DMWD	OR7E12P
	PPP1R3F	DNAAF3	LMTK3
	CDC14B	DNAH1	EPHA4
	APOBEC2	DNAH17	HSPA8P14
	THEM6	DNAH17-AS1	NBL1
	LONRF3	DNAH3	SPRED3
	SS18L1	DNAH7	PLEKHA8
	NPL	DNAI2	LEPREL1
	GDF1	DNAJA4	MLLT3
	ALDH3A2	DNAJB13	STON1
	EPDR1	DNAJB3	TUFT1
	SH3BP5	DNAJB5-AS1	FREM3
	CAMK1D	DNAJC10	STARD9
	DENND4C	DNAJC11	SH3BGRL
	CHIA	DNAJC27	GNG5P3
	MAD1L1	DNAJC5	IL1R2
	DIRC2	DNAJC5B	CXorf36
	XKRX	DNAJC9	CEACAM3
	ZNF99	DNAJC9-AS1	UCA1
	CLVS1	DNAL4	ZAP70
	TMEM145	DNASE1	S100A1
	SAMD5	DNASE1L2	C22orf24
	PTGR1	DND1	CD209
	IL1RL2	DNER	CPNE5
	RAB3B	DNM1	C16orf54
	VAT1L	DNM1P41	ZNF806
	KAT2B	DNM2	CD8A
	NOS2	DNM3	DNAJC18
	ZNF365	DNM3-IT1	GUCY2C
	NCOA2	DNMT1	PRKRIRP8
	LAP3	DNMT3A	HSPB1P2
	NIPAL2	DNTT	RAB33A
	CLIP4	DOC2A	FAM24B
	USP43	DOC2B	ZNF296
	TGIF1	DOCK1	FXYD5
	INSL6	DOCK10	BEST1
	AGL	DOCK2	PITX2
	CA2	DOCK3	PROM2
	CLU	DOCK5	MVP
	ACSM1	DOCK6	ACOXL
	ATP1A3	DOCK8	SEMA3E
	DNAJA2	DOCK9	PROB1
	TMEM245	DOCK9-AS2	KCNQ5
	BCAN	DOHH	GPRC5B
	PARP1	DOK1	AXDND1
	CYP19A1	DOK3	FAM92B
	GGH	DOK4	RN7SL302P
	MALAT1	DOK7	HSPA7
	PLA2G2D	DOPEY2	JSRP1
	ZNF229	DOT1L	ARL11
	GUCY2C	DPCD	ANK1
	CCDC8	DPEP1	TBC1D9
	SOCS1	DPH2	STAT4
	EHHADH	DPH3P1	KSR1
	TKT	DPH7	CCDC36
	TAT	DPP10	PLAU
	HIST2H4B	DPP10-AS1	RAB25
	ATP2B4	DPP3	OR1L4
	CHRNA1	DPP7	SIGLEC9
	GRM7	DPP8	EEF1A1P39
	MAN1C1	DPP9	PTRF
	STIM1	DPP9-AS1	LYPD6B
	TEC	DPRX	MYOF
	NFAT5	DPRXP4	PPT1
	NANOG	DPY19L2	MYBPC3
	CTSA	DPY19L2P1	SLC13A4
	TMEM64	DPY19L2P2	CLEC10A
	RAB20	DPYD-AS1	GOLGA8J
	EPB41L4B	DPYD-AS2	PLA2G2D
	TIMM17A	DPYSL5	S100Z
	HPD	DQX1	GGNBP1
	SYBU	DRAM1	TREM1
	DUSP26	DRAM2	FAM86GP
	SLC16A7	DRAXIN	GRIK5
	DTHD1	DRC7	RPS15AP11
	HIST1H2BG	DRD2	TRAV10
	NLRP11	DRD4	KCNK3
	PAX6	DRD5	DENND2D
	RAB29	DRICH1	TLR3
	SLC25A48	DSC2	C12orf74
	SLC38A7	DSC3	SPRY1
	ZNRF3	DSCAM	ANGPTL5
	PINX1	DSCAM-AS1	SMCO2
	ZXDB	DSCAML1	ZNF785
	DIRAS1	DSCR10	HBEGF
	LBP	DSCR3	INCENP
	IGHMBP2	DSCR4	RN7SL810P
	PRR7	DSCR8	RCC2
	KIAA1324	DSCR9	RN7SL73P
	IFIH1	DSE	PYCR1
	MAT1A	DSEL	C11orf49
	NAGPA	DSG1-AS1	HSPA12A
	KLHL15	DSG2	IL9RP3
	LAMP1	DSG2-AS1	TUBB4AP1
	CHST15	DSG3	DSCAML1
	DHTKD1	DSG4	ZNF239
	TRPM8	DSN1	CYR61
	TTLL6	DSPP	RNA5SP295
	LHX2	DSTN	MED28P6
	FECH	DSTYK	ORAOV1P1
	HSD17B4	DTD1	SYT11
	ISX	DTHD1	CHTF18
	RB1	DTL	PLSCR2
	BAG2	DTNBP1	CD300A
	PAGE4	DTX2	SLC25A22
	TNFSF11	DTX2P1-UPK3BP1-PMS2P11	RBMS1P1
	TDRD9	DTX3	LGALS2
	RUNDC3B	DTX4	RN7SL218P
	PTP4A1	DUOX1	SCIMP
	PRAMEF4	DUOX2	FAM26E
	FMN1	DUOXA1	ACACA
	PCK1	DUOXA2	IGSF3
	MRAS	DUSP15	ITGB8
	PKP2	DUSP18	INMT
	C2orf40	DUSP2	C5AR1
	HIST1H2BJ	DUSP22	SLC22A16
	EPHX2	DUSP26	SCIN
	SAMD9	DUSP27	THBS1
	OSBPL1A	DUSP28	SYK
	EMILIN3	DUSP4	EFEMP1
	ISG15	DUSP5	TMEM102
	RPP25	DUSP5P1	INSL6
	MAPK12	DUSP7	PRRC2B
	KIAA2012	DUSP8	DYNC2H1
	ATP1A2	DUXA	NPAS3
	SLC1A3	DUXAP8	SELPLG
	COLGALT2	DVL2	DYX1C1
	TSKU	DYNAP	TFF2
	NOS1AP	DYNC1I1	NCCRP1
	AMFR	DYNC1I2	C22orf34
	CPB1	DYNC1LI2	PBX4
	DTX1	DYNC2H1	TMEM74B
	DSP	DYNC2LI1	KCNJ15
	PSMB9	DYNLRB2	AGAP11
	RBM38	DYRK1B	ANKRD45
	MYLK	DYRK2	ACTA2
	B4GALNT1	DZANK1	SEL1L3
	SSUH2	DZIP1	TBKBP1
	ACP5	DZIP1L	SNORA7
	KIAA0319	DZIP3	PDLIM4
	CDH10	E2F1	MROH9
	PEG10	E2F2	E2F5
	RNF187	E2F4	LILRB2
	RALGPS2	E2F5	BHLHE40
	CLCN7	E2F7	VSTM5
	MSRA	EBF3	OR7E26P
	KIAA0825	EBF4	OR52B4
	EFR3A	ECEL1	DKK3
	ARRDC3	ECEL1P2	KCNIP1
	TSC22D1	ECRP	MARCKSL1
	ZNF57	ECT2	CD274
	TSPO2	EDA	PDGFRA
	SLC6A12	EDA2R	CPA2
	RNF223	EDAR	FGL2
	ZNF460	EDC4	SRGN
	DYNC1I1	EDIL3	LRRC8B
	RELN	EDN1	PPAPDC1A
	LMO7	EDN2	OR2W3
	SIAH2	EDN3	SH3GL2
	C4orf48	EDNRB-AS1	NDNF
	SARAF	EDRF1	CXCR6
	MICAL2	EDRF1-AS1	SETP20
	HS6ST1	EEF1E1	ZNF204P
	P2RX7	EFCAB10	CTRB2
	MYO1B	EFCAB12	TRAJ43
	CYP1B1	EFCAB3	RNA5SP479
[truncated: 6,943 more rows]

## Sheet: SHEET3
Gene symbol
RPL7L1P12
CALB2
COLCA1
GLI4
IGF2BP3
MTND5P14
FMO7P
FA2H
SLC1A5
BCL3
SYDE1
MAP9
PSORS1C3
GUCY1A3
SERTAD1
PRKG2
GCNT4
PDZD4
PIH1D2
ZNF66
FANK1
ZNF880
SPATA32
MRP63P7
PSMB10
FAM188B
SLC2A1
CD40
RNA5SP465
B3GALNT1
MTND1P11
KCNE4
PHLDA2
C18orf54
GRAMD4P8
ADCYAP1
GRAP
TBX2
EPHA3
ARHGAP23
HAPLN3
TSPEAR
DEFB109P3
CRTC3
FGFBP1
INPP5D
LYPLA1P1
RCN3
ALDOA
NCEH1
GALC
RNF24
BTLA
IGLC3
TRAJ5
PCBP3
HSPA6
TRAJ23
FAM205B
ARPC3P5
DOCK10
GALNT16
ITGB6
PEAR1
PLEKHM1P
RN7SL843P
RHOT1P2
CA7
KIAA1211
UNC13D
SPOCK2
ADCY2
EML2
BCAR1
S100A12
CXCL14
RPL31P58
NUDT1
VAC14
ARX
SDCBPP1
C3orf52
NLRP12
MSN
SLC5A10
PRICKLE3
OSBPL5
RN7SL211P
snoR442
ENKD1
HTR1F
ARHGAP30
KRT18P39
AOAH
TOR4A
IGKJ5
NYAP2
SBNO2
MSANTD4
SPRED1
TRAV16
44986
PHACTR3
LCN6
FGF10
ENOX1
PRRT2
TONSL
KRT8P5
IL10RA
RN7SL430P
NOTCH2
UBASH3A
NALCN
RSL24D1P11
MMP10
NIPA2P2
FCRL1
GBP5
P2RX5
SPATA22
RARRES1
PRPH2
ACTBP14
AHCYP1
CNN2
IQCJ
ZDHHC13
MAFK
SIPA1
GCK
KLF7P1
NIPA2P4
ZDHHC20P1
LIMD2
GGTLC1
CALHM2
SNORD60
YAP1P1
DSG2
CTGLF11P
BMP8A
ABCC1
STAT1
IL18BP
BAZ2A
PWWP2B
OR5K1
STRA6
ATP2A3
SLC27A1
KCNE3
CCL28
SCN2B
EPB41L4A
MAML2
FAM46B
RAC2
TNFAIP3
MYH15
NRIP3
RPS20P24
PPARD
IFNWP19
BTN2A3P
AAED1
LY86
SPNS1
FUT7
ZNF287
NFASC
CXCL3
CCDC85A
ATP1B3
PGLYRP4
NFATC2IP
MUC1
P2RY12
NOTCH1
SAMSN1
TFPI2
XXYLT1
MEIS3
FAM60CP
KLF16
NLRP1
FAM166B
DDR2
FUT8
WNT10B
SETP15
TSTA3
EHF
RHOQP3
RIN2
RNA5SP76
SH2D7
IFITM1
IGFN1
CAMKK1
PLSCR1
NAALADL2
INPP4A
FOXH1
FABP5
S100A6
LIPE
IL33
COL8A2
EVPL
S100A3
RPL7AP25
CNTNAP1
VENTXP7
MYOZ2
RN7SKP156
KIRREL3
SLC8B1
ODF2L
CTSW
LETM2
NPIPA3
ORAI1
CHRNA7
OR1J1
ASB2
TRGVA
IER5
CTSC
CSF1R
CUEDC1
CUZD1
PLEKHO2
VDR
RPS26P35
TRAJ42
EPX
COTL1
LRCH2
PIP5K1C
ENTPD3
HDAC10
TRAJ32
SLC25A14P1
C1QC
PTX3
CD200
KIF21B
TRPV5
PKP3
COL6A4P2
CBL
PRAM1
ENC1
TNFSF12
TNFRSF17
PLCH1
DNAJB5
PIK3IP1
IGLC7
RASSF7
GYPC
ESRRAP1
RUNDC1
PCDH17
BAI3
SP110
KLHL33
ABCD2
GAPDHP66
PARP14
C16orf74
OMD
RNF145
SEMA3C
ITPR1
PML
RN7SL237P
CD248
KRT18P18
AFAP1L2
NDUFB4P2
KCNK6
LRRC37B
FIBIN
IQCE
FCHSD1
TNFRSF14
CD1A
NRROS
ASPN
CCDC64B
TRAJ10
EHBP1L1
TUBA4A
APOBEC3D
TMSB4XP1
C15orf65
VPS13C
PITX1
RHBDF1
TMC3
RPL41P2
TK1
JRKL
KLK11
IER5L
FAM163B
SPATA12
TRPA1
NME8
HCG4
CDC25B
GAD1
CNPY4
CEP170B
TEAD4
CXCL9
DLEU2L
IGLC2
TPPP3
FDPSP2
ITPRIPL2
CACNA2D1
TRAV18
RN7SL498P
ODF2
PXDN
NFKBIE
GPX8
RN7SL394P
HVCN1
SLC43A2
DTHD1
CASC8
IFI16
ARHGEF25
FCRL2
UAP1L1
CAMP
OR2I1P
UPP1
THBD
CLSTN1
RGL1
LRRC66
SATB1
IGSF10
ADAMTS2
SOX2
POLR2J3
OR1L3
SCRN1
TBX18
C2CD2
MYO9B
TUBAL3
CACNA2D4
PHOSPHO1
SGCG
FAM181A
STX4
PRIMA1
PMS2P2
HDAC7
CCDC113
YWHAQP6
ST6GALNAC4
OR2H2
FYN
PRELID2
ARHGEF2
OAS2
HIVEP3
SUMO4
TNFSF13
FBXL19
SACS
CCRL2
CCL3L1
CCL13
RALGPS1
PLAC4
SETP9
UCN2
TRGV5
DBF4B
LCT
RHOT1P1
OR5K4
ANKRD30B
RFPL4B
KLHL1
TIMM8BP2
HDGFRP3
ABR
CATSPER1
ARHGAP22
DNAJC19P1
C12orf49
ZYX
EMP1
SLC52A3
GFI1
CST6
CHST6
JAK2
DCLK1
PCYOX1L
PGK2
RBM38
MLF1
CRTAM
ALPK1
LYPD5
CARD14
PLA2G4A
TRGV10
TCF4
PILRA
MRPS31P2
WDR86
PPP1R1B
CCL11
IL12RB2
RPS6KA2
OR52P2P
HBG2
RN7SL455P
APOBEC3C
TBX6
PCDP1
TRAJ8
NLRC3
FYB
HRH1
TSPAN1
ICA1L
LAIR1
CXorf67
TOX
KIAA0408
TMPRSS7
TFAP2E
C12orf36
RN7SL418P
NFKBID
GLDN
SIT1
IFNG
RNA5SP371
RGS11
CLIC1
CADM3
GRN
OR6W1P
UNC5C
RPL21P123
PTCRA
SLC25A24
BECN1P1
GCSAML
BCAS2P2
RAB38
C21orf90
HMGB4
PLA2G10
LAPTM5
UGCG
CLSTN2
RNU6ATAC34P
VGLL1
PHYHIP
STX11
DUOX2
ABHD16B
GNG10
FLI1
ARMCX1
RN7SKP101
LARP1P1
TTLL3
HEPH
SIRPB2
TPM4
MCTP2
ANKRD13D
RPS2P1
FAM110A
SNORA40
RBMS2
TRAV21
FABP5P15
RPL39P28
TREH
MTND5P25
BCORP1
GBP6
POP1
COL16A1
C20orf196
SLC4A1
CCDC89
ANO9
TMEM173
NTNG1
IFI44
LYZL6
RPS12P31
SPNS2
CLECL1
CCL8
RN7SKP30
VWA2
NAPSB
CMIP
INF2
SEMA4B
DHRS13
MZB1
LUZP1
RPP25
TMEM216
HDAC1P2
PLXNA4
MAL
LILRA5
TRAJ39
CHST2
KLRB1
TTC21A
SNORA20
ARHGEF3
CDC42EP2
LILRB1
FGD2
CMTM7
DOCK2
PKP1
MAMDC2
TGFB1I1
IL2RG
RPL7P36
ABI3BP
CHD3
MLXIP
KIAA0226L
KLRC2
MOXD1
CSF3R
ZIK1
ATP5F1P1
DNAH7
CLIC5
SNORD38
TMEM44
WAS
ITGB7
LIMK1
PSORS1C2
IL24
NTNG2
NBEA
DNAH2
FAIM2
TMEM158
LTBP1
CRABP2
MLKL
ZNF883
SLC6A20
RPL17P40
CD44
CD79B
LAMC2
COL4A2
TLR2
LAT
BIN2
SAMD11P1
PAQR5
CHSY1
NPDC1
PABPC1P4
TRIM17
CD69
CEACAM8
CD74
PHBP13
ADAM29
KRT8P9
RCC2P6
TMEM159
RN7SL209P
RN7SL815P
VN2R11P
FMOD
MAPK3
SLC15A3
RPL5P13
CLIP4
DOCK3
DDX6P2
DOCK8
GLB1L3
GZMB
SMIM5
TES
HMGB1P3
WDFY4
PRKCG
DDX60L
TRIM38
TRIM11
PLA2G2F
RNA5SP464
AACS
BIN1
UPK3B
CD1B
UBD
NUP188
PDE4B
TPBG
MFAP4
EFHC2
CSNK2A3
INPPL1
WDR62
WDR90
RNA5SP212
CECR6
LRRCC1
SERPINH1
TMEM125
PRKX
EHD2
REM2
FLRT1
GCNT1
TET1P1
FMNL3
UBE2L4
HSH2D
KDM4E
HSPB7
KRT13
PRSS3P4
GPR176
RLTPR
B4GALNT3
CD80
TMEM200A
LAG3
FBXO32
RARG
ADAMTS10
SULF2
IQCD
MPP3
ACD
STAB1
C1orf162
RERG
FZD6
ICAM2
KCNA1
ITPRIPL1
ZNF580
TRGV8
KCNAB3
HIST1H3H
RHOJ
PCYT1B
HIST1H4K
TRAJ20
GIT1
C2orf91
TRAJ6
TRAJ14
RAI1
ZNF85
SIGIRR
ATP5F1P5
LDHB
TNRC18
SRPX
NLGN3
SMG9
RPS3AP3
C9orf66
HABP4
PMEPA1
ZNF534
P2RY13
PRR5L
CCDC74A
MTMR11
ST8SIA4
C14orf64
EEF1A1P10
MTMR9LP
NECAP2
IL22RA2
RPS24P6
PRKCD
VEGFA
MOK
GIPR
PKHD1
PTGS1
BVES
RSPO1
PDHA2
SNRPA
IGHA2
C11orf21
IGHJ5
CEP89
SIGLEC22P
TNFRSF18
HNRNPA3P2
LAYN
ASB6
IFNK
FAM172BP
ANXA3
FAM63B
AHSP
RGS1
ZNF486
GULP1
ARNTL2
CUBN
PARM1
RARB
XYLT1
AP1S3
KRT8P48
RSPO2
BAK1
CA3
MARCKS
YWHAQP5
RN7SL368P
TNFAIP8
PHF19
MTND2P26
SPDEF
COL6A2
FHAD1
LAMA4
MAP3K8
DDX26B
TTLL6
COX20P1
TNKS1BP1
HPCA
FCGR3A
FDPSP8
ST14
IL17B
CNKSR1
SLC24A3
PSORS1C1
TMEM229B
RNF175
RNASET2
ATP13A2
ZNF267
SPI1
SH3BP5
MYL9
DBNDD2
ITGAM
BTN3A2
TRBV2
MMP7
RPL12P9
CLEC2D
GPR171
OR1AA1P
TCF21
NPM1P13
ARMCX2
SETP12
DRAXIN
CABP4
VSTM1
TLDC2
APOA4
FRMPD4
TMTC2
SYNC
NMI
PELI1
WNT2B
ACAP3
HSPB6
IMPA1P
MMP3
CYTL1
VWF
LAMA5
NRADDP
CNTRL
CIR1P2
C6orf195
KCNC2
APOBEC3G
HDAC4
ANKRD66
ARC
RN7SKP195
FHDC1
GPR37L1
FAM183CP
ORAI2
ZC3H12D
ALDH1L2
PRDM8
KCNQ1DN
THRA
CORO2A
KCNMB1
APCDD1
KRT8P33
TM6SF1
PRKCQ
SGPP2
ADC
SULF1
SLC4A11
TBC1D29
ARHGAP11B
FAM60BP
EMP3
COL12A1
NT5C1A
HPDL
IGHJ3
CD180
OR2L1P
CENPT
TSHZ3
DGKZ
RNA5SP301
PGS1
RPS26P47
KCNK9
CHRM3
SNORD111
RN7SL116P
SYTL3
SNX15
CPSF4L
TLL1
HOXB4
RN7SL188P
C11orf96
PAPSS1
STEAP1B
ANKRD20A11P
SRI
RN7SL862P
NOD1
DOCK11
RPS7P7
PRKCB
SLC2A3
EPS8L3
WDFY2
SH2D2A
ADCK5
HCAR2
RASL10B
EGR3
ARL6
MFSD6
HORMAD1
VPS37C
DDR1
GALNT3
ICOS
ZNF683
ABO
GAPDHP22
CHMP4B
TRAJ31
ZNF532
FKBP14
COL19A1
ILDR1
CD47
IL21R
SLX1B
TEKT2
SLC9A5
RABL6
FBN1
ANKRD27
RPL21P44
DYNLRB2
TRAJ25
KCNAB2
IGHJ3P
CCDC62
PDE3A
GATA6
HSPB8
RAB20
EEF1A1P33
EPB41L3
PDGFD
TRIM59
PPP1R14A
CX3CL1
TBXAS1
MUC5B
KMT2A
HID1
RIPK2
HMGN2P46
TATDN2P2
HIST1H1PS1
LILRA6
KCNQ1
MFI2
RUNX2
MAP4K1
LRRC42
TRAJ4
CYP2S1
TRAJ22
AGRN
COL6A3
ATP1A3
CXorf21
SMIM10
DUXAP7
DNM3OS
RN7SL613P
WTIP
PTPN22
CILP
ADORA1
GLI2
SLC10A6
FTH1P23
JPH2
FAM198B
ZNF37BP
MFSD6L
ARID5B
CXCR2
IL17RE
PPP1R15A
KHSRPP1
FUT11
CECR1
SNORA35
MRVI1
ZNF738
KITLG
TRIM61
GAPDHP44
RPL13P5
LBH
CD40LG
NRG4
B3GALT4
PATL2
CTSG
PNMA1
ZNF783
POF1B
RNA5SP496
AGRP
TRAV19
PTGS2
UBA7
CDCP1
ANKRD13B
TUBG1P
HCP5
MYH11
TRAV17
C1orf195
RAB36
SLC7A6
EPHB2
TNFRSF1B
STEAP4
CA6
RNASE3
TRPC4
EIF4E3
CCL5
ADPRHL1
FAM26F
SLC37A1
CEP135
CCDC160
FAM19A1
SELM
RPS10L
PRKAR2B
GRHL2
RPL13P4
GRID2IP
ATXN2L
DCAF12L2
ANAPC1P1
PLCD4
SMTNL1
LINGO3
ZNF737
SPDYE2B
CCL4
ZNF831
ZNF485
CTLA4
AQP1
TGM5
LRIG3
DND1P1
LY96
SLC44A4
HCST
CDR2L
RN7SL124P
NFATC1
FCRL3
RPUSD1
TRIM69
PPP1R26P1
RNA5SP101
PRSS36
FAM117B
GIMAP5
SPAG4
CAB39L
FAP
NPIPA8
SNORD65
GATA3
IPO7P2
ACVRL1
PINLYP
SLCO2A1
CCDC64
STX6
LAMB3
C12orf75
RSL24D1P5
CCL21
CDC42EP5
TIMP2
IGHJ4
SPATA31C2
INSL3
BEND5
ZNF488
ATN1
CHST3
MX2
FERMT1
MAP1A
RTEL1P1
CFD
SAMHD1
FAM3D
CCDC57
PSMD10P3
USP54
KIR2DL4
IL1B
HSPD1P14
ARL4P
HOTAIRM1
FAM83B
PTGES3L
ARID5A
DACT1
ZNF630
CEBPE
PPM1N
CLDN4
RASSF2
HNRNPA1P33
AREGB
CLEC11A
RN7SL627P
CCDC60
SLC9A1
CPA4
NCKAP5L
CCL3
CCR1
WIPF1
LILRB3
TEP1
PXT1
POLR2CP
ZNF430
HCG23
PKM
NXPE4
SFMBT2
AMTN
RN7SL789P
ENPP5
ZFP41
MACROD2
CD48
GZMA
FOXN4
NPY4R
ADCY5
SLC10A5P1
DPYSL3
PLAT
ZEB2
APBB1
HNRNPA1P24
ZNF877P
FGR
TLR8
ITGA3
SNTB2
SMOX
CD28
SUSD1
OSTCP5
VGLL4
HSPB2
FSD1L
GPR132
CCDC97
RPL34P1
ADAM8
CCND2
SOCS5P4
PGM2L1
GALR1
FAM103A2P
AP2B1
BMP2K
C17orf72
KCTD11
RPS6KA4
NHSL2
CD200R1
FAM218A
RASSF3
ASCL5
ATP8B2
C9orf89
DUOXA2
SAMD9L
ADAM15
SCGB2B3P
KLF4
EYA1
KCNA6
KIAA0556
SHISA9
ARHGAP18
CA9
C12orf54
SEMA4D
ZC3H11B
PTPRC
PTGIS
DNAAF3
TELO2
SSU72P7
KRT18P1
DTX2P1
ELK3
SLC28A3
CD300LF
SCARA5
CCSER1
IL16
ITGB4
TRAJ24
CD7
C5orf56
PLEK
RCAN2
MLLT6
MMP25
KCTD9P1
TAX1BP3
PRKCDBP
HAVCR2
TSPAN18
GOLGA5P1
FAM209A
ACCS
SNORA57
FAM204BP
TIFAB
SPAM1
MROH6
TNFSF8
TYRO3
ANXA2P1
ADAMTS9
LHFP
FAM129A
ITK
S100A9
GUCY1B3
FAM228B
RPL21P8
MATK
UBE2L6
ZNF431
PDE1A
HEXA
TFF3
SSC5D
GAPDHP40
RPL7AP64
SPATA20P1
ZNF439
KCNS1
CHSY3
EGFL7
NPAP1P4
PIK3R6
CCL4L1
TRIB2
SSX9
JARID2
ERMN
KCNK15
CALB1
IFNGR2
KHDRBS2
SIGLEC5
SMAD6
CNR2
NFATC2
SLAMF1
C1orf95
CHD5
FAM73B
BFSP2
UBE2L2
HSP90AB3P
QSOX1
FLT4
SYTL1
AKT3
ACOT7
BCL2L15
RAP1AP
ARNT2
MILR1
LRRC16A
MICALL2
IL4I1
KIFC3
HOPX
CLC
RN7SL287P
IL1R1
GAS2L3
CEACAM4
SLFN5
BCL11B
TSNARE1
CD58
TGM2
RAB31
SLC4A8
EHD1
OAS3
KCNT1
LGALS17A
CARD16
CUBNP3
RN7SL204P
TMTC1
GAPDHP52
TRAV20
CLIC2
WISP1
UBE2L5P
TMEM144
DGKA
BICD1
TTF2
CD97
CDX2
TPTE2
PDP1
COL5A3
GVINP1
NQO1
C15orf57
LXN
C11orf70
TFF1
NCF4
ANKRD20A5P
IL17REL
CDC42P4
DUSP2
SARM1
ABRACL
FTLP6
CCDC88C
C11orf52
ARHGAP27
ASPHD2
INTU
RAB8B
KLRK1
RN7SL409P
MGAM
NCK2
ZDBF2
RN7SKP139
SPDYE2
SWAP70
PAX9
U6
TMEM244
FAM163A
GBP3
SIX4
MS4A2
PLEKHO1
MTAPP1
RAET1E
GBP1
HMHA1
OR7E94P
SLCO5A1
OVCH1
HSP90AB7P
KCND2
PCDHGC3
CPXM2
KCNE1
C8orf34
NXNL2
SNORA12
RPS20P20
MAPK8IP3
OFCC1
PXN
RPL7AP3
CD72
SLC5A1
NPPA
METTL12
TMEM71
ARPC1B
KRT15
TXK
IL23A
CDH3
G6PC3
NME5
PPP1R16B
RPS20P15
SYTL2
PIK3CG
STK32A
RPL32P26
TRIM31
GNA12
TNFRSF25
RPL29P19
DHRS7C
ASS1P1
NCOA7
RASSF6
C14orf80
CACNB3
LPAR5
MNDA
CDK20
PTRH1
AIM1
PTGES
RNA5SP82
NKG7
GLIPR1L1
CXCL17
FOXC2
CCR4
CXCR1
MMP12
BBS1
CCDC8
TRGV3
RHOQ
ARHGEF15
MIXL1
CLEC5A
CD81
SLC24A2
CPVL
UBE2D3P3
UBE2V1P2
MSR1
TLDC1
BPIFB1
LGI3
P2RY10
BTBD17
KCNK13
TRGV7
FAIM3
DKKL1P1
RN7SL452P
SRPX2
PPP1R18
BASP1
TRPM5
KLHL41
TBC1D10C
NBPF6
WDR63
TRAJ41
OR2A14
YBX1P4
CYBB
KLRC3
PRSS8
NPM1P41
TMPRSS5
IGSF22
ARL6IP5
CFL1P3
RNASE10
RASL11B
CSNK1A1L
F13A1
SH3BGRL3
HIST1H4H
ARL2
DKFZP667F0711
FCGR2A
TAC1
TNFRSF11B
RASSF4
ZDHHC1
COL15A1
VIMP1
SNORD56
RN7SKP50
PCDHB4
PF4V1
NPNT
IGHG3
TUBB3
RNA5SP165
VSIG8
ROR1
DHFRP2
TMEM132C
PTGER2
Metazoa_SRP
FAM213B
TRANK1
MPO
SEMA6D
XIRP1
PRMT2
GOLGA7B
MAP3K7CL
HNRNPA1P38
C7orf65
PARP8
TNFSF13B
MGAT2
TRAFD1
NLRC4
CHST12
BTN2A1
S100A13
GABRA4
RAB27B
KRT16
SYMPK
LILRA1
OTX1
GHRL
PMP2
IKZF2
SAMD12
KRT39
CD247
BLVRA
CAV1
NTN4
CLDN8
TATDN2P1
OR2T10
CHRM4
FAM167B
LRRC15
SNAI1
LRP10
STYK1
SLITRK5
FCHSD2
EZR
CTTNBP2NL
AANAT
KIT
GLI3
LTA
LIMS1
HES2
MEOX2
FRMD4A
SCN3A
SLC34A3
KANK3
CD5
WWP2
GPR65
PDE4D
RPL31P50
LMNB2
C3orf14
CRYAB
MS4A4A
ADCK4
TRAV2
PLEKHA3P1
NEB
NGF
FCGR1C
FBLIM1
IGHG1
COLEC11
HSBP1P1
GPR161
TRAJ12
RGS22
PTGFRN
HDAC9
LOXL2
REM1
EPN3
NUMBL
ZSCAN1
PKMP5
C16orf86
FIBCD1
NHS
C11orf63
RPS3AP39
HIGD1AP16
CARD6
CDH11
IL18RAP
TPM2
NOS3
ABL1
FHL2
C10orf128
BORA
ZNF575
SNCG
DRAM1
PROCR
ZSWIM4
LGALS1
RPL7L1P9
LGALS9
SUN3
TRAJ15
HES4
TBX19
KIAA1045
STAT5A
FCGR1A
RNF212
HIST1H4F
ARTN
CD93
NRGN
ATG9B
STK4
TAGAP
PIF1
LANCL3
PAMR1
ITGAV
FUNDC2P4
CNGB1
KLHL30
PABPC3
NEDD9
DNAJC19P4
NPFFR1
USB1
FAM27C
FCHO1
ATP8A2
LST1
RUFY4
C11orf91
DEGS2
DDC8
HILPDA
MEIS3P2
GNLY
PIWIL1
KLK10
YPEL4
DEFA3
ZBED2
LIMA1
DNAH17
RHOG
SMG1P1
BRICD5
MRPS21P2
CCDC103
CDRT4
TTLL8
SIGLEC12
ANKRD36BP2
NPM1P49
TLR7
P2RX1
HSD17B7P2
GRM5
PTPN13
CEP72
CHST8
KLF8
GPR1
RBMXP4
TSPAN11
TMEM54
RNA5SP394
RPL21P40
TSGA10IP
KCTD10
ZNF347
TPO
TRAJ11
TNFAIP6
MUC17
PLEKHF1
IGHA1
MAPK10
CLEC9A
CASC15
ST3GAL5
PTGIR
SCNN1B
LILRP2
SNORA30
FAM214B
KCNK5
PLA2G3
RN7SL398P
DPEP1
PTPN6
TMIGD1
FAM25C
KLF2
KIAA1462
PGAM1P10
TMEM106A
HMGA1P8
RNA5SP390
DPPA2P3
VIM
SCARNA21
DYRK2
CTSS
B3GNT7
ISG20
MYO5A
DCLRE1C
PPBPP2
OLFML1
B3GNT9
PPM1K
DCC
OSBPL3
ITPR3
LAP3
SCN7A
WISP2
PCDH7
SEC14L6
PRKCH
C1orf200
C7orf60
SLC38A5
ARL9
LYN
RPLP2P1
C10orf107
TAF6
SYNPR
GPR55
RNA5SP197
FAM21B
ZNFX1
SIRPAP1
NRARP
PIGR
COL6A1
IGSF9
SYNPO2
TRAJ45
RN7SKP234
FAM189A2
ZNF215
MTND5P5
ARSI
FAM102B
GBP2
RPL6P7
ST18
SDCCAG3P2
CCR6
FHOD1
FBXO41
CCDC78
RGS16
ZNF426
MAP3K12
RN7SKP169
SLFN11
LRRN4
TMEM132A
LOXL1
DNAH9
COL11A1
CREB3L1
HMGB1P37
COL4A4
KLRG1
FSTL1
TACR2
PTPRO
MC4R
ACTB
CELF2
NFAT5
TRAV27
PLEKHH3
TSPAN32
TRAV36DV7
NXN
MITF
MAPRE1P3
TIMP1
RPTN
MMP2
ATP13A4
PPM1M
CD163
FLOT2
MAS1L
GPR115
IL7
RASAL3
MRPL2P1
KY
FCAR
TANC2
ELF3
ADAMTS12
TMC8
LRRC37BP1
LHX9
BIRC3
VWDE
HN1
CLCN2
CACNA2D3
THEMIS2
NLRP7
ECSCR
KCNA3
EGFL6
SMOC2
PFKP
MXRA7
SIPA1L3
PRRX2
CD46P1
IGSF6
GP5
RPS3AP34
GSTP1
KRT8P26
CARD9
SAMD3
CTHRC1
DUSP8P5
KRT8
PPP1R9B
SOX10
CORO7
PRKXP1
HECA
NLRP3
NPM1P18
HYAL4
TSSC1
ADRA2A
VN1R78P
TMC1
TIGIT
HIGD1AP14
BBS7
TRPM4
PVRL1
CD1E
FOXO3B
MOB3A
SLC9C1
MTND4P9
PRUNE2
OR7E12P
LMTK3
EPHA4
HSPA8P14
NBL1
SPRED3
PLEKHA8
LEPREL1
MLLT3
STON1
TUFT1
FREM3
STARD9
SH3BGRL
GNG5P3
IL1R2
CXorf36
CEACAM3
UCA1
ZAP70
S100A1
C22orf24
CD209
CPNE5
C16orf54
ZNF806
CD8A
DNAJC18
GUCY2C
PRKRIRP8
HSPB1P2
RAB33A
FAM24B
ZNF296
FXYD5
BEST1
PITX2
PROM2
MVP
ACOXL
SEMA3E
PROB1
KCNQ5
GPRC5B
AXDND1
FAM92B
RN7SL302P
HSPA7
JSRP1
ARL11
ANK1
TBC1D9
STAT4
KSR1
CCDC36
PLAU
RAB25
OR1L4
SIGLEC9
EEF1A1P39
PTRF
LYPD6B
MYOF
PPT1
MYBPC3
SLC13A4
CLEC10A
GOLGA8J
PLA2G2D
S100Z
GGNBP1
TREM1
FAM86GP
GRIK5
RPS15AP11
TRAV10
KCNK3
DENND2D
TLR3
C12orf74
SPRY1
ANGPTL5
SMCO2
ZNF785
HBEGF
INCENP
RN7SL810P
RCC2
RN7SL73P
PYCR1
C11orf49
HSPA12A
IL9RP3
TUBB4AP1
DSCAML1
ZNF239
CYR61
RNA5SP295
MED28P6
ORAOV1P1
SYT11
CHTF18
PLSCR2
CD300A
SLC25A22
RBMS1P1
LGALS2
RN7SL218P
SCIMP
FAM26E
ACACA
IGSF3
ITGB8
INMT
C5AR1
SLC22A16
SCIN
THBS1
SYK
EFEMP1
TMEM102
INSL6
PRRC2B
DYNC2H1
NPAS3
SELPLG
DYX1C1
TFF2
NCCRP1
C22orf34
PBX4
TMEM74B
KCNJ15
AGAP11
ANKRD45
ACTA2
SEL1L3
TBKBP1
SNORA7
PDLIM4
MROH9
E2F5
LILRB2
BHLHE40
VSTM5
OR7E26P
OR52B4
DKK3
KCNIP1
MARCKSL1
CD274
PDGFRA
CPA2
FGL2
SRGN
LRRC8B
PPAPDC1A
OR2W3
SH3GL2
NDNF
CXCR6
SETP20
ZNF204P
CTRB2
TRAJ43
RNA5SP479
[truncated: 2,318 more rows]

## Sheet: SHEET4
Gene symbol
SLC16A7
INTS8
MX1
DOP1B
ACLY
TMEM263
TRMT11
TRADD
TTC39C
CRTAP
DMXL1
EIF2AK4
TMEM167B
SMURF1
EPDR1
NUCB1
AGTRAP
RNASEL
YTHDF2
BANF1
PAF1
MCM7
COA3
CD276
SPEN
B3GALT6
SF1
KDM2A
TAOK1
METTL17
SRPK1
CHMP3
RTN1
NUDT1
PTPRK
SNX7
AP5M1
GALNT1
ATRX
DDX52
DHX8
SH3GLB1
POLR1B
RNF20
SGSH
KDELR1
FOCAD
PLIN2
ATM
AP1G2
ATP2B4
THSD4
MCM6
P4HA1
GTF2F1
SUMF1
C1orf167
MFAP1
BRD1
TBC1D22A
RBPJ
CHD2
MRPL34
ITPR1
CDC27
LY96
ARHGEF16
PKN1
PRPF38B
CCDC9
ACSM1
CD151
RAP2A
CHMP4C
MRPS28
HLA-B
CSTF1
CHAMP1
CLN3
PHAX
PRKCD
ZDHHC21
MOSPD2
COG1
COG5
COL4A1
COL4A2
HGSNAT
TRMT6
MAPRE1
MCM4
PTPN2
PLBD2
CRP
IWS1
UPP1
CBX1
AAK1
DMXL2
GLUD2
DBN1
DCUN1D5
PPP2R5E
SRP9
GTF3C4
DIDO1
DMAP1
C8orf33
DNAAF5
DNAJB6
DNAJC30
MICAL1
DOCK6
GPR107
DOCK9
DUSP12
NBN
OTUD6B
MCM5
RFC4
ATP6AP1
TEP1
HLA-H
HMGA1
YIF1B
GSDME
ABCC4
ERCC5
TMEM87A
P4HA2
USP34
ATP8B1
C7orf50
PRXL2B
JMJD6
EXOG
EOGT
KDELR3
CBX5
DHX57
INPPL1
ARL2
FAM50A
TMBIM1
THBS1
FBN1
FBXO7
P2RX4
FEN1
CHI3L1
FIP1L1
PAFAH1B3
SDC4
FKBP9
BCAT2
TERF2
FRYL
SRC
SLC50A1
SHTN1
PPM1G
REL
SLC22A18
GDAP1
YBX3
GLS
PSME3
METTL1
TSPAN8
HLA-A
PLCG1
TPM3
ABHD4
GPD1L
SLC16A3
ACSL4
RABGAP1L
LCMT1
GNS
GBA
LBP
GSK3A
ATP2C1
MCM3
NRM
KIF2A
AKR1B10
CASP4
GTF2B
PEA15
PIGR
DNAJC9
HMGN4
STAT1
EED
FAM120B
LPCAT1
PODXL
BAZ1B
NRBP1
SMARCA5
IGF2BP2
SMARCA4
IGHV3-13
TP53I3
INTS10
PCOLCE
TES
FBLN2
NFKB2
IMPDH1
PXDN
TMED3
PPIC
ITGA6
KRI1
PTMA
IFI30
LMCD1
LAMA4
LLGL1
VWA1
LEPROT
TPD52L2
CALU
DCK
BLVRA
BOLA2B
LRRK1
LSM14A
DDX39A
HKDC1
ARHGEF2
MAP2K7
ERMP1
CD109
SRSF9
TP53BP1
MDK
NEDD4L
KLC1
MOB4
IMPA1
TAP2
NIBAN1
F13A1
COL15A1
SERPINA1
MRPS23
GAR1
GBP2
DAB2
ACSS1
NDRG3
ITGAX
SOAT1
NKIRAS2
NME2
MARCKS
NOL10
NOP9
NRF1
MCAM
CAP2
SLC35C1
OGFOD3
SLC12A7
NID1
FAM169A
ATP1B3
PAXBP1
PHC2
HTRA1
TIGAR
MYO9B
PLA2G2A
PECAM1
FBLN1
PREX1
POLD1
TAP1
PPAN
UBLCP1
ACOT7
NID2
PRAF2
PREPL
PSIP1
SMCHD1
AP4S1
PTTG1IP
NEDD4
SRM
HSPA2
PARP4
SEPTIN6
RALGAPA1
RARRES2
RBM12B
SET
RFC2
RFC3
RIPOR1
RIT1
RNF121
RNF149
RPRD2
FKBP10
SAAL1
MAGED2
YWHAZ
SDCBP
AP3M1
SERPINA10
SERPINE1
PPA1
SLC12A9
HIST1H1B
SLC25A40
HMGB2
NAP1L1
MVP
SLC4A2
PLP2
SMARCB1
DNMT1
ENAH
LAMB1
STX17
SUZ12
SYPL1
THY1
TFPI
GPD2
TM4SF1
TMEM128
SWAP70
VCAN
TOE1
TOMM40L
TRIM47
TRIO
FABP5
TRMT1
PALLD
ITGA2
G6PD
FAM49B
TXLNG
BAX
RCC2
UEVLD
UFC1
VBP1
ANXA2
WRB
WRNIP1
YEATS4
YTHDC1
PKM
CAPG
ZFYVE16
SERPINH1
ZNF512
ZNF787
