# Supplementary material for: EPDR1 promotes PD-L1 expression and tumor immune evasion by inhibiting TRIM21-dependent ubiquitylation of IkappaB kinase-β
Source: EMBO J. 2024 Aug 16;43(19):4248–73. doi: 10.1038/s44318-024-00201-6 (PMC11445549; doi:10.1038/s44318-024-00201-6)
Supplement: Supplementary file 4 — Source data Fig. 2 [file 44318_2024_201_MOESM4_ESM.zip]

Archive with 4 entries (4 files):
- EMBOJ-2023-116324_SourceDataForFigure2A-H.pdf
- __MACOSX/._EMBOJ-2023-116324_SourceDataForFigure2A-H.pdf
- EMBOJ-2023-116324_SourceDataForFigure2C.zip
- __MACOSX/._EMBOJ-2023-116324_SourceDataForFigure2C.zip
