# Supplementary material for: EPDR1 promotes PD-L1 expression and tumor immune evasion by inhibiting TRIM21-dependent ubiquitylation of IkappaB kinase-β
Source: EMBO J. 2024 Aug 16;43(19):4248–73. doi: 10.1038/s44318-024-00201-6 (PMC11445549; doi:10.1038/s44318-024-00201-6)
Supplement: Supplementary file 5 — Source data Fig. 3 [file 44318_2024_201_MOESM5_ESM.zip › EMBOJ-2023-116324_SourceDataForFigure_3I.xlsx]

## Sheet: Sheet1
	GENE	COVERAGE	abundance
	H2BC21	35	8.13164
	TUBB2C	49	7.99433
	PRDX1	45	7.41472
	TRIM21	20	7.21803
	ALB	19	7.17737
	ENO1	26	7.11038
	LYZ	33	7.09177
	RPS10	13	7.05125
	HSPH1	16	6.96865
	SLC25A1	16	6.96076
	COX5B	19	6.95385
	PRDX4	21	6.79581
	FABP5	21	6.79297
	GFAP	69	6.75656
	ARMCX3	12	6.67756
	TCP1	15	6.66631
	SLC25A6	24	6.59259
	SPRR2D	31	6.58508
	PRKDC	3	6.53097
	ALDH18A1	6	6.52264
	SSR1	7	6.52094
	GAPDH	19	6.49141
	CCT4	13	6.43482
	ARF4	23	6.42482
	PHGDH	11	6.40219
	TUBB3	36	6.37216
	HSPB1	26	6.33532
	HNRNPH1	10	6.28394
	CCT7	10	6.27991
	GGH	3	6.26231
	DNAJA2	17	6.25869
	CAT	10	6.25476
	RPL36A	19	6.24507
	TUBAL3	7	6.22431
	COL3A1	1	6.1716
	FBXO2	8	6.17108
	KRT27	8	6.16568
	SLC16A3	5	6.16334
	DNAJA1	9	6.15036
	ERLIN2	11	6.08726
	LMNA	11	6.07633
	DNAJB11	6	6.07294
	TUBA1A	37	6.06484
	SEC61A1	4	6.0646
	SLC2A1	6	6.03323
	RCN2	6	6.00289
	HNRNPA2B1	16	6.00145
	TPM4	14	5.98498
	COPG1	2	5.98023
	PCBP1	6	5.97796
	A2M	1	5.9736
	VDAC2	8	5.93869
	EEF1B2	12	5.92297
	SERPINB4	2	5.91229
	ACTN1	9	5.90291
	SERPINA12	2	5.88822
	HNRNPU	5	5.87018
	FN1	3	5.85819
	ATP2A2	5	5.84122
	CALU	7	5.83787
	S100A14	21	5.83711
	RELL1	4	5.82344
	SLC25A10	3	5.80954
	IMMT	5	5.80782
	ECM1	6	5.80245
	NELL2	3	5.79959
	ACADSB	2	5.79242
	MPDU1	6	5.78458
	NDUFA4	12	5.76879
	HNRNPAB	3	5.75038
	PGRMC1	4	5.74994
	RPL27	6	5.74947
	C3	3	5.7427
	HEL-S-71p	4	5.69881
	FKBP1A	10	5.68939
	HYOU1	2	5.68235
	SAMHD1	3	5.64964
	SLC25A4	18	5.64952
	DHCR7	8	5.63849
	DCAF13	2	5.62061
	Nbla03646	2	5.61669
	OSTC	14	5.61282
	SURF4	5	5.61009
	MRPS14	10	5.59657
	RPSA	4	5.54472
	TIMM50	11	5.53379
	RPL35A	16	5.5264
	COPB2	1	5.5113
	LRPPRC	1	5.5087
	CYB5B	9	5.50475
	SEC11A	8	5.50403
	CAPZA2	7	5.49795
	PLEC1	0	5.47653
	SNRPD3	8	5.47407
	ARL1	6	5.44659
	TMCO1	8	5.42426
	FTL	8	5.40726
	KRT71	6	5.39082
	COPA	2	5.38595
	DDX6	2	5.34636
	FARSA	1	5.33904
	PC	4	5.32277
	LDHB	6	5.30071
	TM9SF3	4	5.29746
	NAGA	3	5.28069
	GFPT1	1	5.27176
	GCN1L1	1	5.26788
	CPNE1	4	5.22663
	NDUFS3	5	5.14012
	DDOST	2	5.13467
