# Supplementary material for: EPDR1 promotes PD-L1 expression and tumor immune evasion by inhibiting TRIM21-dependent ubiquitylation of IkappaB kinase-β
Source: EMBO J. 2024 Aug 16;43(19):4248–73. doi: 10.1038/s44318-024-00201-6 (PMC11445549; doi:10.1038/s44318-024-00201-6)
Supplement: Supplementary file 8 — Source Data For Expanded View Figures and Appendix Figures [file 44318_2024_201_MOESM8_ESM.zip]

Archive with 8 entries (8 files):
- EMBOJ-2023-116324_SourceDataForExpandedView/EMBOJ-2023-116324_SourceDataForAppendix Figure S1.pdf
- EMBOJ-2023-116324_SourceDataForExpandedView/EMBOJ-2023-116324_SourceDataForAppendix Figure S2.pdf
- EMBOJ-2023-116324_SourceDataForExpandedView/EMBOJ-2023-116324_SourceDataForExpanded View Figure 2.pdf
- EMBOJ-2023-116324_SourceDataForExpandedView/EMBOJ-2023-116324_SourceDataForExpanded View Figure 3.pdf
- EMBOJ-2023-116324_SourceDataForExpandedView/EMBOJ-2023-116324_SourceDataForExpanded View Figure 4.pdf
- EMBOJ-2023-116324_SourceDataForExpandedView/EMBOJ-2023-116324_SourceDataForExpanded View Figure 5.pdf
- EMBOJ-2023-116324_SourceDataForExpandedView/EMBOJ-2023-116324_SourceDataForExpanded View Figure1.xlsx
- EMBOJ-2023-116324_SourceDataForExpandedView/EMBOJ-2023-116324_SourceDataForExpanded View Figure3G.xlsx
