# Supplementary material for: EPDR1 promotes PD-L1 expression and tumor immune evasion by inhibiting TRIM21-dependent ubiquitylation of IkappaB kinase-β
Source: EMBO J. 2024 Aug 16;43(19):4248–73. doi: 10.1038/s44318-024-00201-6 (PMC11445549; doi:10.1038/s44318-024-00201-6)
Supplement: Supplementary file 8 — Source Data For Expanded View Figures and Appendix Figures [file 44318_2024_201_MOESM8_ESM.zip › EMBOJ-2023-116324_SourceDataForExpandedView/EMBOJ-2023-116324_SourceDataForExpanded View Figure1.xlsx]

## Sheet: Table1
Table1：Table1 information
Table2： Expression of EPDR1 in LICH source from TCGA dataset
Table2: Clinical information of LICH patients of TCGA dataset

## Sheet: Table2
A		EPDR1	Group
	Tumor1	0.33036	Tumor
	Tumor2	3.99091	Tumor
	Tumor3	2.57746	Tumor
	Tumor4	11.5119	Tumor
	Tumor5	7.05867	Tumor
	Tumor6	0.0619404	Tumor
	Tumor7	17.8934	Tumor
	Tumor8	11.4253	Tumor
	Tumor9	2.67313	Tumor
	Tumor10	4.22082	Tumor
	Tumor11	1.8347	Tumor
	Tumor12	8.24502	Tumor
	Tumor13	2.02428	Tumor
	Tumor14	3.67181	Tumor
	Tumor15	3.82582	Tumor
	Tumor16	5.63744	Tumor
	Tumor17	5.79781	Tumor
	Tumor18	12.9366	Tumor
	Tumor19	2.08428	Tumor
	Tumor20	2.80126	Tumor
	Tumor21	0.303399	Tumor
	Tumor22	4.43766	Tumor
	Tumor23	7.77596	Tumor
	Tumor24	11.1572	Tumor
	Tumor25	12.2477	Tumor
	Tumor26	10.8656	Tumor
	Tumor27	4.71684	Tumor
	Tumor28	4.1939	Tumor
	Tumor29	9.24787	Tumor
	Tumor30	25.2937	Tumor
	Tumor31	7.59437	Tumor
	Tumor32	8.79511	Tumor
	Tumor33	5.99703	Tumor
	Tumor34	14.3661	Tumor
	Tumor35	3.95632	Tumor
	Tumor36	2.10366	Tumor
	Tumor37	4.51395	Tumor
	Tumor38	1.62097	Tumor
	Tumor39	12.1882	Tumor
	Tumor40	12.135	Tumor
	Tumor41	3.67666	Tumor
	Tumor42	27.9539	Tumor
	Tumor43	7.53228	Tumor
	Tumor44	10.013	Tumor
	Tumor45	3.34328	Tumor
	Tumor46	6.78633	Tumor
	Tumor47	16.3941	Tumor
	Tumor48	19.6647	Tumor
	Tumor49	1.44316	Tumor
	Tumor50	14.8987	Tumor
	Tumor51	5.98972	Tumor
	Tumor52	4.67589	Tumor
	Tumor53	3.17899	Tumor
	Tumor54	5.05048	Tumor
	Tumor55	4.51147	Tumor
	Tumor56	18.211	Tumor
	Tumor57	4.57597	Tumor
	Tumor58	2.97532	Tumor
	Tumor59	8.81584	Tumor
	Tumor60	4.07033	Tumor
	Tumor61	13.2894	Tumor
	Tumor62	20.1617	Tumor
	Tumor63	1.8544	Tumor
	Tumor64	12.4481	Tumor
	Tumor65	1.38379	Tumor
	Tumor66	20.9317	Tumor
	Tumor67	1.18647	Tumor
	Tumor68	5.7133	Tumor
	Tumor69	34.7288	Tumor
	Tumor70	6.34776	Tumor
	Tumor71	5.78508	Tumor
	Tumor72	3.98885	Tumor
	Tumor73	9.81772	Tumor
	Tumor74	26.177	Tumor
	Tumor75	7.06958	Tumor
	Tumor76	8.01261	Tumor
	Tumor77	6.26022	Tumor
	Tumor78	22.2444	Tumor
	Tumor79	5.89629	Tumor
	Tumor80	9.41259	Tumor
	Tumor81	8.14451	Tumor
	Tumor82	19.5676	Tumor
	Tumor83	8.40397	Tumor
	Tumor84	26.3303	Tumor
	Tumor85	11.6719	Tumor
	Tumor86	1.40975	Tumor
	Tumor87	1.07728	Tumor
	Tumor88	6.87955	Tumor
	Tumor89	2.06332	Tumor
	Tumor90	0.882798	Tumor
	Tumor91	4.63452	Tumor
	Tumor92	5.197	Tumor
	Tumor93	3.87725	Tumor
	Tumor94	3.1237	Tumor
	Tumor95	6.5464	Tumor
	Tumor96	10.7664	Tumor
	Tumor97	5.33314	Tumor
	Tumor98	7.37752	Tumor
	Tumor99	10.0537	Tumor
	Tumor100	5.64176	Tumor
	Tumor101	21.139	Tumor
	Tumor102	4.24343	Tumor
	Tumor103	4.50162	Tumor
	Tumor104	3.12554	Tumor
	Tumor105	0.869219	Tumor
	Tumor106	11.7101	Tumor
	Tumor107	6.85363	Tumor
	Tumor108	12.989	Tumor
	Tumor109	10.0212	Tumor
	Tumor110	6.70802	Tumor
	Tumor111	2.56497	Tumor
	Tumor112	2.39675	Tumor
	Tumor113	17.2244	Tumor
	Tumor114	2.24345	Tumor
	Tumor115	8.72969	Tumor
	Tumor116	8.35415	Tumor
	Tumor117	9.88111	Tumor
	Tumor118	7.40318	Tumor
	Tumor119	6.4798	Tumor
	Tumor120	2.14435	Tumor
	Tumor121	0.323767	Tumor
	Tumor122	4.76716	Tumor
	Tumor123	5.38063	Tumor
	Tumor124	8.99071	Tumor
	Tumor125	2.17801	Tumor
	Tumor126	5.35006	Tumor
	Tumor127	10.5134	Tumor
	Tumor128	8.34274	Tumor
	Tumor129	5.35402	Tumor
	Tumor130	20.9064	Tumor
	Tumor131	3.76825	Tumor
	Tumor132	1.97575	Tumor
	Tumor133	1.28937	Tumor
	Tumor134	1.1544	Tumor
	Tumor135	17.5197	Tumor
	Tumor136	6.68848	Tumor
	Tumor137	10.53	Tumor
	Tumor138	9.56628	Tumor
	Tumor139	5.71956	Tumor
	Tumor140	10.854	Tumor
	Tumor141	33.592	Tumor
	Tumor142	0.904116	Tumor
	Tumor143	14.0012	Tumor
	Tumor144	4.68597	Tumor
	Tumor145	0.0552829	Tumor
	Tumor146	12.4242	Tumor
	Tumor147	26.2927	Tumor
	Tumor148	7.74878	Tumor
	Tumor149	2.22013	Tumor
	Tumor150	5.14418	Tumor
	Tumor151	1.92085	Tumor
	Tumor152	1.30086	Tumor
	Tumor153	19.0246	Tumor
	Tumor154	3.86425	Tumor
	Tumor155	7.06813	Tumor
	Tumor156	0.193827	Tumor
	Tumor157	10.4319	Tumor
	Tumor158	4.44835	Tumor
	Tumor159	1.34679	Tumor
	Tumor160	4.65219	Tumor
	Tumor161	10.9774	Tumor
	Tumor162	3.28375	Tumor
	Tumor163	2.59966	Tumor
	Tumor164	5.19822	Tumor
	Tumor165	6.25877	Tumor
	Tumor166	4.56201	Tumor
	Tumor167	1.13989	Tumor
	Tumor168	2.28466	Tumor
	Tumor169	7.46069	Tumor
	Tumor170	2.93577	Tumor
	Tumor171	7.1794	Tumor
	Tumor172	2.40401	Tumor
	Tumor173	9.53518	Tumor
	Tumor174	3.16725	Tumor
	Tumor175	13.9254	Tumor
	Tumor176	4.52539	Tumor
	Tumor177	6.62594	Tumor
	Tumor178	9.28625	Tumor
	Tumor179	3.23795	Tumor
	Tumor180	0.844288	Tumor
	Tumor181	11.9243	Tumor
	Tumor182	6.02645	Tumor
	Tumor183	12.3213	Tumor
	Tumor184	2.37523	Tumor
	Tumor185	7.44499	Tumor
	Tumor186	4.97194	Tumor
	Tumor187	17.5377	Tumor
	Tumor188	5.67353	Tumor
	Tumor189	18.1315	Tumor
	Tumor190	4.14093	Tumor
	Tumor191	3.6812	Tumor
	Tumor192	7.6579	Tumor
	Tumor193	4.76671	Tumor
	Tumor194	2.4465	Tumor
	Tumor195	4.26795	Tumor
	Tumor196	25.2976	Tumor
	Tumor197	5.00065	Tumor
	Tumor198	20.5839	Tumor
	Tumor199	1.17968	Tumor
	Tumor200	7.78853	Tumor
	Tumor201	35.2132	Tumor
	Tumor202	1.34896	Tumor
	Tumor203	7.91442	Tumor
	Tumor204	3.49295	Tumor
	Tumor205	1.51967	Tumor
	Tumor206	9.26705	Tumor
	Tumor207	6.49042	Tumor
	Tumor208	5.07577	Tumor
	Tumor209	5.85405	Tumor
	Tumor210	39.1635	Tumor
	Tumor211	1.65538	Tumor
	Tumor212	4.01677	Tumor
	Tumor213	4.10689	Tumor
	Tumor214	11.5442	Tumor
	Tumor215	1.04808	Tumor
	Tumor216	20.9029	Tumor
	Tumor217	5.94186	Tumor
	Tumor218	13.0847	Tumor
	Tumor219	9.18484	Tumor
	Tumor220	1.52597	Tumor
	Tumor221	7.0187	Tumor
	Tumor222	7.64737	Tumor
	Tumor223	2.28895	Tumor
	Tumor224	19.6597	Tumor
	Tumor225	19.9852	Tumor
	Tumor226	4.14942	Tumor
	Tumor227	1.64041	Tumor
	Tumor228	5.84309	Tumor
	Tumor229	10.3783	Tumor
	Tumor230	6.9528	Tumor
	Tumor231	4.0568	Tumor
	Tumor232	11.3176	Tumor
	Tumor233	2.69744	Tumor
	Tumor234	30.3043	Tumor
	Tumor235	8.27755	Tumor
	Tumor236	4.38541	Tumor
	Tumor237	7.34111	Tumor
	Tumor238	11.6984	Tumor
	Tumor239	10.7168	Tumor
	Tumor240	5.04839	Tumor
	Tumor241	2.55616	Tumor
	Tumor242	4.00146	Tumor
	Tumor243	1.08228	Tumor
	Tumor244	14.6369	Tumor
	Tumor245	8.42194	Tumor
	Tumor246	6.11579	Tumor
	Tumor247	6.59878	Tumor
	Tumor248	12.7892	Tumor
	Tumor249	11.7485	Tumor
	Tumor250	11.9659	Tumor
	Tumor251	3.64232	Tumor
	Tumor252	8.37059	Tumor
	Tumor253	7.39583	Tumor
	Tumor254	12.5443	Tumor
	Tumor255	5.35096	Tumor
	Tumor256	1.88933	Tumor
	Tumor257	3.55203	Tumor
	Tumor258	1.6971	Tumor
	Tumor259	3.64443	Tumor
	Tumor260	3.48957	Tumor
	Tumor261	3.23252	Tumor
	Tumor262	6.79969	Tumor
	Tumor263	13.8015	Tumor
	Tumor264	4.47462	Tumor
	Tumor265	4.88407	Tumor
	Tumor266	8.28139	Tumor
	Tumor267	7.49975	Tumor
	Tumor268	9.89236	Tumor
	Tumor269	8.37451	Tumor
	Tumor270	20.3277	Tumor
	Tumor271	46.65	Tumor
	Tumor272	3.60605	Tumor
	Tumor273	3.90833	Tumor
	Tumor274	2.49713	Tumor
	Tumor275	5.26423	Tumor
	Tumor276	2.41341	Tumor
	Tumor277	5.51993	Tumor
	Tumor278	4.21036	Tumor
	Tumor279	12.1236	Tumor
	Tumor280	19.0753	Tumor
	Tumor281	6.29756	Tumor
	Tumor282	1.93273	Tumor
	Tumor283	0.201844	Tumor
	Tumor284	19.3036	Tumor
	Tumor285	8.83042	Tumor
	Tumor286	0.384946	Tumor
	Tumor287	3.27626	Tumor
	Tumor288	7.2906	Tumor
	Tumor289	5.25654	Tumor
	Tumor290	7.16865	Tumor
	Tumor291	3.56834	Tumor
	Tumor292	7.66495	Tumor
	Tumor293	7.1593	Tumor
	Tumor294	19.2349	Tumor
	Tumor295	13.9516	Tumor
	Tumor296	2.14152	Tumor
	Tumor297	7.36701	Tumor
	Tumor298	17.6962	Tumor
	Tumor299	6.88302	Tumor
	Tumor300	10.9165	Tumor
	Tumor301	2.59566	Tumor
	Tumor302	1.7003	Tumor
	Tumor303	16.4149	Tumor
	Tumor304	5.70815	Tumor
	Tumor305	2.53802	Tumor
	Tumor306	5.78268	Tumor
	Tumor307	4.81081	Tumor
	Tumor308	11.2309	Tumor
	Tumor309	3.26898	Tumor
	Tumor310	13.369	Tumor
	Tumor311	8.1122	Tumor
	Tumor312	8.56843	Tumor
	Tumor313	8.77113	Tumor
	Tumor314	25.1647	Tumor
	Tumor315	29.9503	Tumor
	Tumor316	4.73522	Tumor
	Tumor317	2.63175	Tumor
	Tumor318	5.25424	Tumor
	Tumor319	5.64828	Tumor
	Tumor320	3.02017	Tumor
	Tumor321	11.9888	Tumor
	Tumor322	4.33518	Tumor
	Tumor323	1.70692	Tumor
	Tumor324	4.77665	Tumor
	Tumor325	20.9432	Tumor
	Tumor326	10.5066	Tumor
	Tumor327	0.473912	Tumor
	Tumor328	4.51477	Tumor
	Tumor329	4.92713	Tumor
	Tumor330	0.612295	Tumor
	Tumor331	4.88494	Tumor
	Tumor332	1.9534	Tumor
	Tumor333	8.15068	Tumor
	Tumor334	7.99095	Tumor
	Tumor335	9.80659	Tumor
	Tumor336	5.77598	Tumor
	Tumor337	9.15891	Tumor
	Tumor338	3.37191	Tumor
	Tumor339	2.78403	Tumor
	Tumor340	9.29081	Tumor
	Tumor341	3.0773	Tumor
	Tumor342	10.7953	Tumor
	Tumor343	2.7118	Tumor
	Tumor344	0.123286	Tumor
	Tumor345	2.53078	Tumor
	Tumor346	4.62515	Tumor
	Tumor347	11.5754	Tumor
	Tumor348	26.7728	Tumor
	Tumor349	1.14562	Tumor
	Tumor350	3.41581	Tumor
	Tumor351	9.90856	Tumor
	Tumor352	5.3544	Tumor
	Tumor353	1.53021	Tumor
	Tumor354	0.771235	Tumor
	Tumor355	18.386	Tumor
	Tumor356	10.2978	Tumor
	Tumor357	8.94527	Tumor
	Tumor358	9.32459	Tumor
	Tumor359	2.93599	Tumor
	Tumor360	1.05826	Tumor
	Tumor361	8.35297	Tumor
	Tumor362	5.81157	Tumor
	Tumor363	6.66602	Tumor
	Tumor364	5.57495	Tumor
	Tumor365	5.08358	Tumor
	Tumor366	2.85736	Tumor
	Tumor367	9.99707	Tumor
	Tumor368	7.81835	Tumor
	Tumor369	1.89027	Tumor
	Tumor370	19.5257	Tumor
	Tumor371	7.33098	Tumor
	Tumor372	6.78315	Tumor
	Tumor373	2.39074	Tumor
	Tumor374	1.49846	Tumor
	Normal1	2.00568	Normal
	Normal2	2.21819	Normal
	Normal3	4.79865	Normal
	Normal4	2.46283	Normal
	Normal5	2.57538	Normal
	Normal6	4.58633	Normal
	Normal7	1.25625	Normal
	Normal8	1.69743	Normal
	Normal9	2.16538	Normal
	Normal10	3.20256	Normal
	Normal11	2.91186	Normal
	Normal12	5.61464	Normal
	Normal13	2.65037	Normal
	Normal14	2.08638	Normal
	Normal15	4.74224	Normal
	Normal16	2.83399	Normal
	Normal17	1.16645	Normal
	Normal18	5.46023	Normal
	Normal19	4.21748	Normal
	Normal20	2.1515	Normal
	Normal21	3.12179	Normal
	Normal22	4.18133	Normal
	Normal23	2.34357	Normal
	Normal24	3.88215	Normal
	Normal25	3.67206	Normal
	Normal26	1.47642	Normal
	Normal27	4.83801	Normal
	Normal28	3.31544	Normal
	Normal29	3.00678	Normal
	Normal30	6.56154	Normal
	Normal31	1.91536	Normal
	Normal32	5.48018	Normal
	Normal33	1.64136	Normal
	Normal34	5.06294	Normal
	Normal35	1.75331	Normal
	Normal36	3.23104	Normal
	Normal37	2.15662	Normal
	Normal38	3.80592	Normal
	Normal39	3.16988	Normal
	Normal40	5.31865	Normal
	Normal41	2.37484	Normal
	Normal42	3.46605	Normal
	Normal43	5.22518	Normal
	Normal44	3.25365	Normal
	Normal45	4.54563	Normal
	Normal46	2.14689	Normal
	Normal47	2.86865	Normal
	Normal48	2.71377	Normal
	Normal49	6.53376	Normal
	Normal50	3.01683	Normal

## Sheet: Table3
	ID	month	Status	EPDR1expression
	TCGA-DD-AAVP	92	Alive	low
	TCGA-DD-A4NP	110	Alive	high
	TCGA-BC-4073	28	Alive	high
	TCGA-MI-A75E	17	Alive	high
	TCGA-G3-A7M8	14	Alive	low
	TCGA-DD-A11C	22	Alive	low
	TCGA-CC-A9FW	8	Alive	high
	TCGA-CC-A3MC	12	Alive	high
	TCGA-DD-A114	38	Dead	high
	TCGA-WX-AA46	25	Alive	low
	TCGA-DD-AAW2	62	Alive	low
	TCGA-DD-AAD2	22	Alive	high
	TCGA-5C-A9VG	11	Alive	low
	TCGA-BC-A3KF	0	Alive	high
	TCGA-G3-A25X	59	Alive	high
	TCGA-RG-A7D4	37	Alive	high
	TCGA-G3-AAV4	1	Dead	high
	TCGA-DD-AAD0	5	Alive	high
	TCGA-DD-AACN	43	Alive	high
	TCGA-BC-A10R	10	Dead	high
	TCGA-DD-A39X	56	Dead	low
	TCGA-DD-AAD3	43	Alive	low
	TCGA-2Y-A9GZ	28	Dead	low
	TCGA-DD-A11D	52	Dead	low
	TCGA-DD-AACQ	14	Dead	high
	TCGA-DD-A1ED	77	Alive	high
	TCGA-UB-A7MA	28	Alive	high
	TCGA-DD-A4NF	31	Alive	high
	TCGA-DD-AAW0	67	Alive	low
	TCGA-G3-A7M9	2	Dead	high
	TCGA-DD-AAVW	77	Alive	low
	TCGA-DD-AAVZ	63	Alive	low
	TCGA-BD-A2L6	45	Alive	low
	TCGA-G3-A5SI	26	Dead	low
	TCGA-DD-AAVU	73	Alive	low
	TCGA-G3-AAV2	12	Alive	low
	TCGA-FV-A3R2	6	Dead	low
	TCGA-2Y-A9H7	39	Alive	low
	TCGA-EP-A2KB	20	Dead	high
	TCGA-CC-A8HU	11	Dead	low
	TCGA-DD-A4NB	33	Alive	high
	TCGA-PD-A5DF	21	Dead	high
	TCGA-CC-5261	3	Dead	low
	TCGA-DD-A11B	0	Dead	low
	TCGA-GJ-A6C0	1	Dead	high
	TCGA-CC-5262	3	Dead	high
	TCGA-DD-AADW	20	Alive	low
	TCGA-DD-A1EF	13	Dead	low
	TCGA-XR-A8TG	30	Alive	low
	TCGA-DD-AADJ	36	Alive	low
	TCGA-XR-A8TF	23	Dead	low
	TCGA-K7-AAU7	12	Alive	high
	TCGA-DD-AAD1	19	Alive	high
	TCGA-ED-A7XO	14	Alive	low
	TCGA-DD-AACH	6	Dead	high
	TCGA-ZP-A9CZ	24	Alive	low
	TCGA-CC-A7IE	7	Dead	high
	TCGA-MI-A75G	23	Alive	high
	TCGA-BC-A10U	28	Dead	high
	TCGA-G3-A25Y	15	Dead	high
	TCGA-CC-A5UE	9	Dead	high
	TCGA-DD-A73D	23	Alive	low
	TCGA-G3-A5SK	25	Alive	low
	TCGA-DD-AAD8	41	Alive	low
	TCGA-MR-A520	8	Alive	low
	TCGA-G3-A7M6	21	Alive	low
	TCGA-RC-A7SB	20	Alive	low
	TCGA-DD-A1EL	14	Dead	high
	TCGA-5R-AA1C	17	Alive	high
	TCGA-ED-A8O5	14	Alive	low
	TCGA-CC-A3MB	10	Dead	high
	TCGA-G3-A5SJ	23	Alive	high
	TCGA-HP-A5MZ	3	Dead	high
	TCGA-RC-A6M4	1	Alive	high
	TCGA-G3-A25Z	22	Alive	low
	TCGA-K7-A5RF	21	Alive	low
	TCGA-2Y-A9GT	54	Dead	low
	TCGA-DD-AAW1	66	Alive	high
	TCGA-RC-A7SH	16	Alive	low
	TCGA-DD-AADN	30	Alive	low
	TCGA-ED-A66Y	10	Dead	high
	TCGA-DD-AACO	63	Alive	low
	TCGA-DD-AAEI	51	Alive	low
	TCGA-ZP-A9CY	26	Alive	high
	TCGA-2Y-A9H8	21	Dead	low
	TCGA-DD-A3A2	71	Dead	low
	TCGA-CC-A5UD	10	Dead	high
	TCGA-ZP-A9D0	36	Alive	low
	TCGA-BC-A10W	3	Dead	high
	TCGA-WX-AA47	19	Dead	high
	TCGA-G3-A3CK	20	Alive	high
	TCGA-G3-A3CH	26	Alive	low
	TCGA-DD-A1EI	6	Alive	high
	TCGA-DD-AAE1	18	Alive	low
	TCGA-DD-AAEE	27	Alive	high
	TCGA-DD-AAE3	19	Alive	low
	TCGA-G3-A7M7	12	Alive	high
	TCGA-DD-AACL	4	Dead	low
	TCGA-BC-A10X	26	Dead	high
	TCGA-FV-A3R3	12	Dead	high
	TCGA-2Y-A9GW	42	Dead	high
	TCGA-DD-AACT	52	Alive	low
	TCGA-ZS-A9CG	11	Alive	low
	TCGA-DD-A4NH	31	Alive	high
	TCGA-DD-AADK	35	Alive	high
	TCGA-DD-AADC	14	Dead	high
	TCGA-DD-AAD6	22	Alive	high
	TCGA-DD-AACD	13	Dead	high
	TCGA-NI-A8LF	27	Alive	high
	TCGA-ZP-A9D4	13	Alive	high
	TCGA-DD-AAE7	21	Alive	low
	TCGA-DD-A39Z	20	Dead	low
	TCGA-DD-AACX	6	Alive	high
	TCGA-EP-A2KA	21	Dead	high
	TCGA-ZP-A9D1	1	Alive	high
	TCGA-DD-A3A9	31	Dead	high
	TCGA-DD-A115	85	Dead	low
	TCGA-GJ-A9DB	2	Dead	low
	TCGA-DD-AADS	16	Alive	low
	TCGA-ED-A7PX	0	Alive	high
	TCGA-DD-A73G	116	Alive	low
	TCGA-5R-AAAM	2	Dead	high
	TCGA-DD-AADQ	15	Alive	high
	TCGA-DD-A39W	28	Dead	low
	TCGA-WQ-A9G7	1	Alive	low
	TCGA-2Y-A9H0	122	Alive	high
	TCGA-DD-AAC8	1	Dead	high
	TCGA-KR-A7K8	30	Alive	low
	TCGA-BC-A216	45	Alive	low
	TCGA-DD-AADV	19	Alive	high
	TCGA-DD-AAE9	24	Alive	high
	TCGA-XR-A8TC	45	Alive	low
	TCGA-G3-AAV5	12	Alive	high
	TCGA-K7-A5RG	17	Alive	low
	TCGA-DD-A3A3	18	Dead	low
	TCGA-2Y-A9H5	18	Dead	low
	TCGA-DD-A4NI	27	Alive	low
	TCGA-DD-A1EC	20	Alive	high
	TCGA-DD-A1EJ	34	Dead	high
	TCGA-DD-AAED	25	Alive	low
	TCGA-DD-A4NR	0	Dead	high
	TCGA-CC-A7IG	10	Dead	low
	TCGA-WX-AA44	20	Alive	high
	TCGA-DD-A73B	9	Dead	high
	TCGA-MI-A75I	21	Alive	low
	TCGA-ED-A459	30	Alive	high
	TCGA-DD-AAE2	21	Alive	low
	TCGA-DD-AAW3	54	Alive	low
	TCGA-BW-A5NP	0	Alive	low
	TCGA-DD-AA3A	14	Dead	high
	TCGA-XR-A8TD	34	Alive	low
	TCGA-BC-A10S	47	Dead	high
	TCGA-T1-A6J8	1	Alive	low
	TCGA-KR-A7K0	2	Dead	high
	TCGA-CC-A8HV	9	Dead	high
	TCGA-DD-A4NK	40	Dead	low
	TCGA-FV-A4ZP	83	Dead	low
	TCGA-BC-4072	50	Dead	high
	TCGA-G3-AAV7	12	Alive	high
	TCGA-CC-A9FU	0	Alive	low
	TCGA-DD-AAE0	18	Alive	low
	TCGA-DD-AADB	41	Alive	high
	TCGA-5C-A9VH	11	Alive	low
	TCGA-CC-A3MA	10	Dead	high
	TCGA-DD-A3A7	14	Dead	low
	TCGA-CC-5264	3	Dead	high
	TCGA-DD-AADM	0	Dead	low
	TCGA-DD-AAD5	45	Alive	high
	TCGA-DD-AACF	12	Dead	low
	TCGA-WJ-A86L	12	Alive	low
	TCGA-BC-A10Y	24	Dead	low
	TCGA-DD-A1EE	12	Dead	high
	TCGA-FV-A4ZQ	0	Alive	high
	TCGA-DD-A119	7	Dead	low
	TCGA-CC-A1HT	3	Dead	high
	TCGA-DD-AACW	47	Alive	low
	TCGA-DD-A1EB	67	Alive	low
	TCGA-DD-A3A8	0	Dead	low
	TCGA-CC-5258	4	Dead	low
	TCGA-BC-A5W4	18	Dead	low
	TCGA-DD-A1EG	46	Dead	high
	TCGA-DD-AACB	77	Alive	low
	TCGA-BC-A217	47	Dead	low
	TCGA-G3-AAV0	16	Alive	low
	TCGA-DD-AAEK	36	Alive	high
	TCGA-BC-A10Z	1	Dead	low
	TCGA-BC-A69I	13	Alive	low
	TCGA-DD-AADF	4	Dead	low
	TCGA-RC-A7SF	19	Alive	high
	TCGA-EP-A2KC	1	Dead	high
	TCGA-ES-A2HS	23	Dead	low
	TCGA-CC-5259	8	Alive	high
	TCGA-2Y-A9GY	25	Dead	low
	TCGA-BC-A3KG	23	Alive	high
	TCGA-DD-A4NO	75	Alive	high
	TCGA-O8-A75V	18	Alive	high
	TCGA-BC-A69H	15	Alive	high
	TCGA-DD-A73C	23	Alive	low
	TCGA-5C-AAPD	1	Alive	low
	TCGA-DD-AACP	14	Alive	low
	TCGA-KR-A7K7	32	Alive	high
	TCGA-ZS-A9CE	41	Alive	low
	TCGA-DD-A118	115	Alive	high
	TCGA-ES-A2HT	15	Dead	low
	TCGA-CC-A5UC	12	Dead	low
	TCGA-HP-A5N0	25	Dead	low
	TCGA-ED-A8O6	2	Dead	high
	TCGA-ZS-A9CF	80	Alive	low
	TCGA-2Y-A9H4	48	Alive	low
	TCGA-DD-A1EA	80	Alive	high
	TCGA-DD-AAVQ	91	Alive	low
	TCGA-DD-A4NJ	31	Alive	low
	TCGA-K7-A6G5	17	Alive	low
	TCGA-DD-AACS	60	Alive	low
	TCGA-DD-AAVR	84	Alive	low
	TCGA-MR-A8JO	11	Alive	low
	TCGA-G3-A7M5	15	Alive	low
	TCGA-DD-A73F	36	Alive	low
	TCGA-ED-A7PZ	0	Alive	high
	TCGA-ED-A97K	0	Alive	high
	TCGA-DD-A3A1	8	Dead	high
	TCGA-G3-A6UC	22	Alive	low
	TCGA-DD-AACU	52	Alive	high
	TCGA-DD-A4NG	27	Dead	high
	TCGA-DD-AADR	68	Alive	high
	TCGA-DD-AADG	38	Alive	low
	TCGA-G3-A3CG	22	Alive	high
	TCGA-BC-A10T	28	Dead	low
	TCGA-FV-A496	0	Alive	high
	TCGA-LG-A9QC	14	Alive	high
	TCGA-DD-A4NV	80	Alive	low
	TCGA-DD-AACV	51	Alive	low
	TCGA-CC-A3M9	10	Dead	low
	TCGA-UB-A7MF	7	Dead	low
	TCGA-DD-AAVV	82	Alive	high
	TCGA-ZP-A9CV	36	Dead	high
	TCGA-ZS-A9CD	46	Dead	high
	TCGA-4R-AA8I	9	Dead	low
	TCGA-DD-AACJ	70	Alive	high
	TCGA-BD-A3ER	37	Alive	high
	TCGA-LG-A9QD	12	Alive	high
	TCGA-3K-AAZ8	13	Alive	low
	TCGA-CC-A8HT	5	Dead	high
	TCGA-EP-A12J	19	Alive	low
	TCGA-2Y-A9GS	24	Dead	high
	TCGA-DD-AADP	15	Alive	low
	TCGA-DD-AADI	36	Alive	low
	TCGA-DD-A116	54	Dead	high
	TCGA-G3-A5SL	21	Alive	high
	TCGA-NI-A4U2	60	Dead	high
	TCGA-2Y-A9H3	51	Alive	low
	TCGA-2Y-A9H1	41	Dead	low
	TCGA-DD-AADO	15	Alive	low
	TCGA-DD-AAVS	61	Alive	low
	TCGA-EP-A3JL	10	Alive	high
	TCGA-2Y-A9HA	1	Dead	high
	TCGA-BC-A112	5	Dead	high
	TCGA-ED-A7PY	13	Alive	low
	TCGA-ED-A627	14	Alive	high
	TCGA-DD-A1EK	19	Dead	low
	TCGA-DD-AAE6	5	Alive	high
	TCGA-RC-A6M6	0	Alive	high
	TCGA-G3-AAV6	2	Dead	high
	TCGA-DD-A4NS	82	Dead	high
	TCGA-CC-5263	4	Dead	high
	TCGA-MI-A75C	10	Alive	high
	TCGA-DD-AADL	21	Alive	high
	TCGA-FV-A3I0	28	Alive	high
	TCGA-ED-A82E	14	Alive	high
	TCGA-CC-A7II	13	Alive	low
	TCGA-DD-A3A4	20	Dead	low
	TCGA-DD-AACE	73	Alive	low
	TCGA-DD-AAC9	12	Alive	low
	TCGA-RC-A7SK	16	Alive	low
	TCGA-DD-AAEA	19	Alive	low
	TCGA-UB-AA0U	11	Alive	low
	TCGA-DD-A113	81	Alive	low
	TCGA-UB-A7MB	20	Alive	low
	TCGA-DD-AAVX	57	Alive	low
	TCGA-QA-A7B7	3	Alive	high
	TCGA-2Y-A9HB	9	Alive	high
	TCGA-2Y-A9GU	65	Alive	low
	TCGA-DD-AADD	41	Alive	high
	TCGA-G3-A3CI	6	Alive	low
	TCGA-CC-A7IL	9	Dead	high
	TCGA-DD-AACG	16	Dead	high
	TCGA-DD-A73A	24	Alive	high
	TCGA-ED-A66X	14	Alive	low
	TCGA-EP-A26S	20	Alive	high
	TCGA-G3-A25S	14	Dead	high
	TCGA-DD-A4NN	30	Dead	low
	TCGA-G3-A25U	55	Alive	low
	TCGA-YA-A8S7	14	Dead	high
	TCGA-2Y-A9H6	12	Alive	low
	TCGA-DD-A4NE	22	Dead	high
	TCGA-FV-A495	0	Alive	low
	TCGA-DD-AAEG	24	Alive	high
	TCGA-UB-A7ME	16	Alive	low
	TCGA-DD-A39Y	6	Dead	high
	TCGA-DD-A4NA	34	Alive	high
	TCGA-FV-A3I1	8	Dead	low
	TCGA-DD-A4NQ	12	Dead	high
	TCGA-DD-A4ND	92	Alive	low
	TCGA-DD-AAVY	66	Alive	low
	TCGA-UB-A7MD	2	Dead	high
	TCGA-DD-A3A6	109	Dead	low
	TCGA-CC-A9FV	0	Alive	high
	TCGA-ED-A4XI	27	Alive	high
	TCGA-LG-A6GG	13	Alive	low
	TCGA-RC-A6M3	0	Alive	high
	TCGA-DD-AAE4	20	Alive	low
	TCGA-BW-A5NQ	0	Alive	high
	TCGA-FV-A23B	62	Dead	high
	TCGA-CC-5260	3	Dead	high
	TCGA-DD-A1EH	50	Alive	low
	TCGA-G3-A3CJ	20	Alive	high
	TCGA-ZP-A9D2	26	Dead	high
	TCGA-ED-A7XP	13	Alive	high
	TCGA-DD-AACZ	6	Dead	low
	TCGA-ED-A5KG	28	Alive	low
	TCGA-BC-A110	71	Dead	low
	TCGA-DD-AADU	18	Alive	high
	TCGA-2Y-A9H2	58	Alive	high
	TCGA-CC-A8HS	10	Dead	low
	TCGA-2Y-A9GV	84	Dead	low
	TCGA-G3-A5SM	17	Alive	high
	TCGA-FV-A2QR	19	Dead	high
	TCGA-5R-AA1D	15	Alive	high
	TCGA-RC-A6M5	0	Alive	high
	TCGA-WQ-AB4B	13	Alive	low
	TCGA-DD-AACA	77	Alive	high
	TCGA-FV-A2QQ	24	Alive	high
	TCGA-2Y-A9GX	81	Alive	high
	TCGA-G3-AAUZ	16	Alive	low
	TCGA-DD-AACK	0	Alive	high
	TCGA-DD-A3A5	104	Dead	low
	TCGA-DD-AACY	48	Alive	low
	TCGA-DD-A39V	21	Dead	low
	TCGA-BD-A3EP	14	Alive	high
	TCGA-BC-A10Q	38	Dead	high
	TCGA-DD-A4NL	57	Alive	high
	TCGA-CC-A7IF	22	Dead	low
	TCGA-DD-A73E	1	Alive	high
	TCGA-CC-A123	7	Alive	low
	TCGA-DD-AADY	18	Alive	low
	TCGA-CC-A7IH	12	Alive	low
	TCGA-DD-AADA	41	Alive	low
	TCGA-CC-A7IJ	13	Alive	high
	TCGA-DD-AACI	54	Alive	low
	TCGA-UB-AA0V	10	Alive	low
	TCGA-CC-A7IK	9	Dead	high
	TCGA-XR-A8TE	31	Alive	high
	TCGA-DD-AACC	56	Dead	low
	TCGA-BW-A5NO	1	Alive	low
	TCGA-G3-AAV1	12	Dead	high
	TCGA-2Y-A9H9	23	Alive	low
	TCGA-G3-AAV3	14	Alive	high
	TCGA-DD-AAEB	16	Alive	low
	TCGA-EP-A3RK	12	Alive	high
	TCGA-MI-A75H	25	Alive	low
	TCGA-G3-A25V	29	Alive	high
	TCGA-BC-A8YO	19	Alive	high
	TCGA-RC-A7S9	21	Alive	low
	TCGA-CC-A9FS	7	Alive	low
	TCGA-G3-A25T	52	Alive	high
	TCGA-UB-A7MC	17	Alive	high
	TCGA-GJ-A3OU	29	Alive	high
	TCGA-DD-AAEH	26	Alive	low
	TCGA-KR-A7K2	28	Alive	low
