# Supplementary material for: EPDR1 promotes PD-L1 expression and tumor immune evasion by inhibiting TRIM21-dependent ubiquitylation of IkappaB kinase-β
Source: EMBO J. 2024 Aug 16;43(19):4248–73. doi: 10.1038/s44318-024-00201-6 (PMC11445549; doi:10.1038/s44318-024-00201-6)
Supplement: Supplementary file 8 — Source Data For Expanded View Figures and Appendix Figures [file 44318_2024_201_MOESM8_ESM.zip › EMBOJ-2023-116324_SourceDataForExpandedView/EMBOJ-2023-116324_SourceDataForExpanded View Figure3G.xlsx]

## Sheet: Sheet1
phylum	class	VALUE
A	A2M	8.06315	negative regulation of immune response
A	COL3A1	8.06315	negative regulation of immune response
A	PRKDC	8.06315	negative regulation of immune response
A	SERPINB4	8.06315	negative regulation of immune response
A	TRIM21	8.06315	negative regulation of immune response
A	SAMHD1	8.06315	negative regulation of immune response
B	C3	5.98893	humoral immune response
B	GAPDH	5.98893	humoral immune response
B	LYZ	5.98893	humoral immune response
B	TF	5.98893	humoral immune response
B	H2BC21	5.98893	humoral immune response
C	A2M	3.71568	negative regulation of immune system process
C	COL3A1	3.71568	negative regulation of immune system process
C	FN1	3.71568	negative regulation of immune system process
C	PRKDC	3.71568	negative regulation of immune system process
C	SERPINB4	3.71568	negative regulation of immune system process
C	TRIM21	3.71568	negative regulation of immune system process
C	SAMHD1	3.71568	negative regulation of immune system process
D	A2M	15.1369	negative regulation of innate immune response
D	PRKDC	15.1369	negative regulation of innate immune response
D	SERPINB4	15.1369	negative regulation of innate immune response
D	TRIM21	15.1369	negative regulation of innate immune response
D	SAMHD1	15.1369	negative regulation of innate immune response
E	A2M	3.88928	regulation of innate immune response
E	PRKDC	3.88928	regulation of innate immune response
E	SERPINB4	3.88928	regulation of innate immune response
E	TRIM21	3.88928	regulation of innate immune response
E	SAMHD1	3.88928	regulation of innate immune response
E	S100A14	3.88928	regulation of innate immune response
F	C3	2.85113	innate immune response
F	GAPDH	2.85113	innate immune response
F	PRDX1	2.85113	innate immune response
F	PRKDC	2.85113	innate immune response
F	TRIM21	2.85113	innate immune response
F	H2BC21	2.85113	innate immune response
F	TUBB4B	2.85113	innate immune response
F	SAMHD1	2.85113	innate immune response
G	ECM1	6.23753	regulation of canonical NF-kappaB signal transduction
G	FKBP1A	6.23753	regulation of canonical NF-kappaB signal transduction
G	GAPDH	6.23753	regulation of canonical NF-kappaB signal transduction
G	HSPB1	6.23753	regulation of canonical NF-kappaB signal transduction
G	TRIM21	6.23753	regulation of canonical NF-kappaB signal transduction
G	CPNE1	6.23753	regulation of canonical NF-kappaB signal transduction

## Sheet: Sheet2
_MEMBER_MyList	_LogP_MyList	GO	_PATTERN_	_RANK_	GiniIndex	Category	CategoryID	Description	PARENT_GO	LogP	Enrichment	Z-score	#TotalGeneInLibrary	#GeneInGO	#GeneInHitList	#GeneInGOAndHitList	%InGO	STDV %InGO	GeneID	Hits	Log(q-value)	EvidenceCutoff	GROUP_ID	FirstInGroupByEnrichment	FirstInGroupByLogP	BestLogPInGroup	BestEnrichmentInGroup	URL
1	-3.9733	GO:0050777	M1	1	0	GO Biological Processes	19	negative regulation of immune response	19_GO:0002376 immune system process	-3.9733	8.06315	6.1246	30304	205	110	6	5.45455	2.16523	2|1281|5591|6318|6737|25939	A2M|COL3A1|PRKDC|SERPINB4|TRIM21|SAMHD1	-1.85728	0	20	0	0	-4.68069	15.1369
1	-2.8107	GO:0006959	M1	1	0	GO Biological Processes	19	humoral immune response	19_GO:0002376 immune system process	-2.8107	5.98893	4.58411	30304	230	110	5	4.54545	1.98605	718|2597|4069|7018|8349	C3|GAPDH|LYZ|TF|H2BC21	-0.90379	0	25	0	0	-3.92448	10.5149
1	-2.53739	GO:0002683	M1	1	0	GO Biological Processes	19	negative regulation of immune system process	19_GO:0002376 immune system process	-2.53739	3.71568	3.76653	30304	519	110	7	6.36364	2.32744	2|1281|2335|5591|6318|6737|25939	A2M|COL3A1|FN1|PRKDC|SERPINB4|TRIM21|SAMHD1	-0.676638	0	20	0	0	-4.68069	15.1369
1	-4.68069	GO:0045824	M1	1	0	GO Biological Processes	19	negative regulation of innate immune response	19_GO:0044419 biological process involved in interspecies interaction between organisms	-4.68069	15.1369	8.15184	30304	91	110	5	4.54545	1.98605	2|5591|6318|6737|25939	A2M|PRKDC|SERPINB4|TRIM21|SAMHD1	-2.39112	0	20	1	1	-4.68069	15.1369
1	-2.33488	GO:0045088	M1	1	0	GO Biological Processes	19	regulation of innate immune response	19_GO:0044419 biological process involved in interspecies interaction between organisms	-2.33488	3.88928	3.6206	30304	425	110	6	5.45455	2.16523	2|5591|6318|6737|25939|57402	A2M|PRKDC|SERPINB4|TRIM21|SAMHD1|S100A14	-0.506927	0	20	0	0	-4.68069	15.1369
1	-2.13979	GO:0045087	M1	1	0	GO Biological Processes	19	innate immune response	19_GO:0044419 biological process involved in interspecies interaction between organisms	-2.13979	2.85113	3.14679	30304	773	110	8	7.27273	2.47603	718|2597|5052|5591|6737|8349|10383|25939	C3|GAPDH|PRDX1|PRKDC|TRIM21|H2BC21|TUBB4B|SAMHD1	-0.359169	0	25	0	0	-3.92448	10.5149
1	-2.24042	GO:0043123	M1	1	0	GO Biological Processes	19	positive regulation of canonical NF-kappaB signal transduction	19_GO:0048518 positive regulation of biological process	-2.24042	5.62226	3.91851	30304	196	110	4	3.63636	1.78482	1893|2280|2597|6737	ECM1|FKBP1A|GAPDH|TRIM21	-0.4395	0	21	0	0	-4.51044	10.0544
1	-3.37315	GO:0043122	M1	1	0	GO Biological Processes	19	regulation of canonical NF-kappaB signal transduction	19_GO:0050896 response to stimulus	-3.37315	6.23753	5.16875	30304	265	110	6	5.45455	2.16523	1893|2280|2597|3315|6737|8904	ECM1|FKBP1A|GAPDH|HSPB1|TRIM21|CPNE1	-1.38079	0	21	0	0	-4.51044	10.0544
